# Supplementary material for: Interactions between Medications and the Gut Microbiome in Inflammatory Bowel Disease
Source: Microorganisms. 2022 Oct 4;10(10):1963. doi: 10.3390/microorganisms10101963 (PMC9607329; doi:10.3390/microorganisms10101963)
Supplement: Supplementary file 1 [file microorganisms-10-01963-s001.zip]

Archive with 1 entries (1 files):
- microorganisms-1913039-supplementary.xlsx
