# Supplementary material for: Interactions between Medications and the Gut Microbiome in Inflammatory Bowel Disease
Source: Microorganisms. 2022 Oct 4;10(10):1963. doi: 10.3390/microorganisms10101963 (PMC9607329; doi:10.3390/microorganisms10101963)
Supplement: Supplementary file 1 [file microorganisms-10-01963-s001.zip › microorganisms-1913039-supplementary.xlsx]

## Sheet: Table S1
Supplementary table S1: Study cohort characteristics
	Cork		Manitoba
	CD	UC	CD	UC
IBD-subtype	0.443	0.557	0.570881	0.429119
Disease activity	0.291	0.224	0.396	0.318
Years since diagnosis	18.36±2.28	16.46±1.8	24.45±0.95	20.17±1.23
Sex (female)	0.402	0.367	0.718	0.598
Age	44.21±2.4	47.25±2.1	54.77±1.13	57.47±1.39
HFD-Index	0.43±0.03	0.47±0.02	0.5±0.01	0.51±0.01
Smoker	0.154	0.048	0.107	0.057
Alcohol	0.496	0.551	0.396	0.592

## Sheet: Table S2
Supplementary table S2: Medications in ATC3 classification
	ATC3 (therapeutic/pharmacological subgroup)	ATC4 (chemical subgroup)	ATC5 chemical substance	Frequency
A07D	ANTIPROPULSIVES	A07DA Antipropulsives	A07DA03 Loperamide, A07DA02 Opium, A07DA01 Diphenoxylate, A07DA53 Loperamide, combinations	95
A07E	INTESTINAL ANTIINFLAMMATORY AGENTS	A07EA Corticosteroids acting locally; A07EC Aminosalicylic acid and similar agents	A07EC02 Mesalazine, A07EA06 Budesonide, A07EC01 Sulfasalazine, A07EA01 Prednisolone, A07EA03 Prednisone, A07EC03 Olsalazine, A07EA02 Hydrocortisone acetate	478
C10A	LIPID MODIFYING AGENTS, PLAIN	C10AA HMG CoA reductase inhibitors; C10AB Fibrates; C10AC Bile acid sequestrants; C10AP Herbal remedies that affect lipid metabolism; C10AX Other lipid modifying agents	C10AC04 Colesevelam, C10AC01 Cholestyramine, C10AA05 Atorvastatin, C10AA07 Rosuvastatin, C10AP03 Garlic, C10AX06 Doconexent, C10AC02 Colestipol, C10AA04 Fluvastatin, C10AA01 Simvastatin, C10AB05 Fenofibrate, C10AX09 Ezetimibe, C10AA02 Lovastatin, C10AA03 Pravastatin	274
L04A	IMMUNOSUPPRESSANTS	L04AA Selective immunosuppressants; L04AB Tumor necrosis factor alpha (TNF-α) inhibitors; L04AX Other immunosuppressants	L04AB02 Infliximab, L04AB04 Adalimumab, L04AX01 Azathioprine, L04AA06 Mycophenolate mofetil, L04AX03 Methotrexate	207
A12A	CALCIUM	A12AA Calcium	A12AA13 Calcium citrate	246
A02B	DRUGS FOR PEPTIC ULCER AND GASTRO-OESOPHAGEAL REFLUX DISEASE (GORD)	A02BA H2-receptor antagonists; A02BC Proton pump inhibitors; A02BX Other drugs for peptic ulcer and gastro-oesophageal reflux disease (GORD)	A02BC03 Lansoprazole, A02BC05 Esomeprazole, A02BC01 Omeprazole, A02BC02 Pantoprazole, A02BC04 Rabeprazole, A02BA02 Ranitidine, A02BA03 Famotidine, A02BX13 Aluminum hydroxide	213
N02B	OTHER ANALGESICS AND ANTIPYRETICS	N02BA Salicylic acid and derivatives; N02BE Anilides; N02BG Other analgesics and antipyretics	N02BA01 Acetylsalicylic acid, N02BE01 Acetaminophen, N02BG10 Medical Cannabis, N02BE51 Paracetamol, combinations excl. psycholeptics	209
L01B	ANTIMETABOLITES	L01BA Folic acid analogues; L01BB Purine analogues	L01BB02 Mercaptopurine, L01BA01 Methotrexate	115
N05A	ANTIPSYCHOTICS	N05AA Phenothiazines with aliphatic side-chain; N05AB Phenothiazines with piperazine structure; N05AF Thioxanthene derivatives; N05AH Diazepines, oxazepines, thiazepines and oxepines	N05AH03 Olanzapine, N05AH04 Quetiapine, N05AF01 Flupentixol, N05AB04 Prochlorperazine, N05AA02 Methotrimeprazine	21
M01A	ANTIINFLAMMATORY AND ANTIRHEUMATIC PRODUCTS, NON-STEROIDS	M01AB Acetic acid derivatives and related substances; M01AE Propionic acid derivatives; M01AX Other antiinflammatory and antirheumatic agents, non-steroids	M01AE52 Naproxen and Esomeprazole, M01AE01 Ibuprofen, M01AE02 Naproxen, M01AX05 Glucosamine, M01AB05 Diclofenac, M01AB55 Diclofenac, combinations, M01AX25 Chondroitin sulfate	83
N03A	ANTIEPILEPTICS	N03AB Hydantoin derivatives; N03AE Benzodiazepine derivatives; N03AF Carboxamide derivatives; N03AG Fatty acid derivatives; N03AX Other antiepileptics	N03AX16 Pregabalin, N03AX11 Topiramate, N03AX12 Gabapentin, N03AE01 Clonazepam, N03AB02 Phenytoin, N03AF01 Carbamazepine, N03AX09 Lamotrigine, N03AG01 Valproic acid	41
A03A	DRUGS FOR FUNCTIONAL GASTROINTESTINAL DISORDERS	A03AX Other drugs for functional gastrointestinal disorders	A03AX04 Pinaverium, A03AX08 Alverine, A03AX13 Simethicone	8
C09D	ANGIOTENSIN II RECEPTOR BLOCKERS (ARBs), COMBINATIONS	C09DA Angiotensin II receptor blockers (ARBs) and diuretics; C09DX Angiotensin II receptor blockers (ARBs), other combinations	C09DA07 Telmisartan and diuretics, C09DA03 Valsartan and diuretics, C09DA01 Losartan and diuretics , C09DA04 Irbesartan and diuretics, C09DX01 Valsartan, amlodipine and hydrochlorothiazide	18
H03A	THYROID PREPARATIONS	H03AA Thyroid hormones	H03AA02 Liothyronine sodium, H03AA01 Levothyroxine, H03AA05 Thyroid, porcine	81
G03A	HORMONAL CONTRACEPTIVES FOR SYSTEMIC USE	G03AA Progestogens and estrogens, fixed combinations; G03AC Progestogens	G03AA11 Norgestimate, G03AC10 Drospirenone, G03AC06 Medroxyprogesterone acetate, G03AA07 Levonorgestrel and Ethinylestradiol , G03AA12 drospirenone and Ethinylestradiol, G03AA05 Norethisterone and ethinylestradiol, G03AC03 Levonorgestrel, G03AA09 Desogestrel and ethinylestradiol	37
N06A	ANTIDEPRESSANTS	N06AA Non-selective monoamine reuptake inhibitors; N06AB Selective serotonin reuptake inhibitors; N06AX Other antidepressants	N06AA09 Amitriptyline, N06AB10 Escitalopram, N06AX16 Venlafaxine, N06AB06 Sertraline, N06AX12 Bupropion, N06AB03 Fluoxetine, N06AB04 Citalopram, N06AX05 Trazodone, N06AX23 Desvenlafaxine, N06AB05 Paroxetine, N06AA11 Protriptyline, N06AA01 Desipramine, N06AA02 Imipramine, N06AX21 Duloxetine, N06AX11 Mirtazapine, N06AA06 Trimipramine, N06AA12 Doxepin	139
B03A	IRON PREPARATIONS	B03AD Iron in combination with folic acid, B03AE Iron in other combinations	B03AE03 Iron and multivitamins, B03AD Iron in combination with folic acid	102
G03C	ESTROGENS	G03CX Other estrogens; G03CA Natural and semisynthetic estrogens, plain;	G03CX01 Tibolone, G03CA57 Conjugated estrogens, G03CA03 Estradiol, G03CA01 Ethinylestradiol	35
R03A	ADRENERGICS, INHALANTS	R03BC Antiallergic agents, excl. corticosteroids; R03BX Other drugs for obstructive airway diseases, inhalants	R03AC02 Salbutamol, R03AK06 Salmeterol and Fluticasone, R03AK07 Formoterol and budesonide, R03AC18 Indacaterol	40
R01A	DECONGESTANTS AND OTHER NASAL PREPARATIONS FOR TOPICAL USE	R01AA Sympathomimetics, plain; R01AD Corticosteroids; R01AX Other nasal preparations	R01AD12 Fluticasone furoate, R01AD09 Mometasone, R01AX03 Ipratropium, R01AD58 Fluticasone, combinations , R01AD08 Fluticasone, R01AA07 Xylometazoline	20
R03B	OTHER DRUGS FOR OBSTRUCTIVE AIRWAY DISEASES, INHALANTS	R03BA Glucocorticoids; R03BB Anticholinergics	R03BA05 Fluticasone propionate, R03BA08 Ciclesonide, R03BA02 Budesonide, R03BA01 Beclomethasone dipropionate, R03BB01 Ipratropium bromide	28
A10B	BLOOD GLUCOSE LOWERING DRUGS, EXCL. INSULINS	A10BA Biguanides; A10BB Sulfonylureas	A10BA02 Metformin, A10BB09 Gliclazide	43
B03B	VITAMIN B12 AND FOLIC ACID	B03BA Vitamin B12 (cyanocobalamin and analogues); B03BB Folic acid and derivatives	B03BB01 Folic acid, B03BA01 Cyanocobalamin, B03BA03 Hydroxocobalamin, B03BA Vitamin B12 (cyanocobalamin and analogues)	195
A11C	VITAMIN A AND D, INCL. COMBINATIONS OF THE TWO	A11CA Vitamin A, plain; A11CB Vitamin A and D in combination; A11CC Vitamin D and analogues	A11CC05 Cholecalciferol, A11CC01 Ergocalciferol, A11CA01 Vitamin A, A11CB Vitamin A and D in combination, A11CC Vitamin D and analogues	309
G03H	ANTIANDROGENS	G03HB Antiandrogens and estrogens	G03HB01 Cyproterone and Estrogen	2
R06A	ANTIHISTAMINES FOR SYSTEMIC USE	R06AA Aminoalkyl ethers; R06AE Piperazine derivatives; R06AX Other antihistamines for systemic use	R06AE07 Cetirizine, R06AX27 Desloratadine, R06AA02 Dimenhydrinate, R06AE09 Levocetirizine, R06AX29 bilastine, R06AX13 Loratadine	34
C07A	BETA BLOCKING AGENTS	C07AA Beta blocking agents, non-selective; C07AB Beta blocking agents, selective	C07AB12 Nebivolol, C07AB02 Metoprolol, C07AA05 Propranolol, C07AB03 Atenolol, C07AB07 Bisoprolol	73
C09A	ACE INHIBITORS, PLAIN	C09AA ACE inhibitors, plain	C09AA05 Ramipril, C09AA10 Trandolapril, C09AA09 Fosinopril, C09AA04 Perindopril, C09AA03 Lisinopril, C09AA02 Enalapril, C09AA08 Cilazapril, C09AA07 Benazepril	71
C08C	SELECTIVE CALCIUM CHANNEL BLOCKERS WITH MAINLY VASCULAR EFFECTS	C08CA Dihydropyridine derivatives	C08CA01 Amlodipine, C08CA05 Nifedipine, C08CA13 Lercanidipine	48
A11A	MULTIVITAMINS, COMBINATIONS	A11AA Multivitamins with minerals; A11AB Multivitamins, other combinations	A11A Multivitamins, combinations	237
A09A	DIGESTIVES, INCL. ENZYMES	A09AA Enzyme preparations; A09AB Acid preparations	A09AA02 Pancrelipase, A09AB02 Glycine betaine, A09AA04 Tilactase, A09AB03 Hydrochloric acid	22
C03C	HIGH-CEILING DIURETICS	C03CA Sulfonamides, plain	C03CA01 Furosemide	14
C09C	ANGIOTENSIN II RECEPTOR BLOCKERS (ARBs), PLAIN	C09AA ACE inhibitors, plain	C09CA04 Irbesartan, C09CA07 Telmisartan, C09CA03 Valsartan, C09CA06 Candesartan, C09CA08 Olmesartan	50
G04C	DRUGS USED IN BENIGN PROSTATIC HYPERTROPHY	G04CA Alpha-adrenoreceptor antagonists; G04CB Testosterone-5-alpha reductase inhibitors; G04CP Herbal prostate remedies; G04CX Other drugs used in benign prostatic hypertrophy	G04CA02 Tamsulosin, G04CB02 Dutasteride, G04CP06 Saw palmetto, G04CX11 beta-Sitosterol	14
A06A	DRUGS FOR CONSTIPATION	A06AA Softeners, emollients; A06AB Contact laxatives; A06AC Bulk-forming laxatives; A06AD Osmotically acting laxatives; A06AG Enemas	A06AA02 Docusate, A06AC01 Plantago seed, A06AC51 Plantago ovata seed, A06AD65 Polyethylene glycol, A06AG11 Sodium citrate, A06AB56 Sennosides, A06AC05 Linseed, A06AD11 Lactulose	37
N05C	HYPNOTICS AND SEDATIVES	N05AD Butyrophenone derivatives; N05AF Thioxanthene derivatives; N05AH Diazepines, oxazepines, thiazepines and oxepines; N05AP Herbal hypnotics and sedatives	N05CF01 Zopiclone, N05CD07 Temazepam, N05CP03 St. John's Wort, N05CH01 Melatonin, N05CD01 Flurazepam	52
L01X	OTHER ANTINEOPLASTIC AGENTS	L01XX Other antineoplastic agents	L01XX33 Celecoxib	33
A12B	POTASSIUM	A12BA Potassium	A12BA01 Potassium chloride, A12BA Potassium	13
M05B	DRUGS AFFECTING BONE STRUCTURE AND MINERALIZATION	M05BA Bisphosphonates; M05BB Bisphosphonates, combinations; M05BX Other drugs affecting bone structure and mineralization	M05BA04 Alendronic acid, M05BX04 Denosumab, M05BA07 Risedronic acid, M05BB03 Alendronic acid andColecalciferol, M05BA08 Zoledronic acid	55
N02C	ANTIMIGRAINE PREPARATIONS	N02CC Selective serotonin (5HT1) agonists	N02CC05 Almotriptan, N02CC03 Zolmitriptan, N02CC04 Rizatriptan, N02CC06 Eletriptan, N02CC01 Sumatriptan	14
J01X	OTHER ANTIBACTERIALS	J01XD Imidazole derivatives	J01XD01 Metronidazole	11
C03E	DIURETICS AND POTASSIUM-SPARING AGENTS IN COMBINATION	C03EA Low-ceiling diuretics and potassium-sparing agents	C03EA01 Hydrochlorothiazide and potassium-sparing agents	6
A02A	ANTACIDS	A02AC Calcium compounds; A02AH Antacids with sodium bicarbonate	A02AC01 Calcium carbonate, A02AH Antacids with sodium bicarbonate	17
N06B	PSYCHOSTIMULANTS, AGENTS USED FOR ADHD AND NOOTROPICS	N06BA Centrally acting sympathomimetics	N06BA04 Methylphenidate	4
J01M	QUINOLONE ANTIBACTERIALS	J01MA Fluoroquinolones	J01MA02 Ciprofloxacin	6
N02A	OPIOIDS	N02AA Natural opium alkaloids; N02AJ Opioids in combination with non-opioid analgesics; N02AX Other opioids	N02AJ06 Codeine, N02AJ13 Tramadol and Paracetamol, N02AX02 Tramadol, N02AA01 Morphine, N02AA05 Oxycodone, N02AJ17 oxycodone and paracetamol, N02AA55 Oxycodone and Naloxone, N02AA03 Hydromorphone	67
A11H	OTHER PLAIN VITAMIN PREPARATIONS	A11HA Other plain vitamin preparations	A11HA03 Tocopherol (vit E), A11HA02 Pyridoxine (vit B6)	31
A11G	ASCORBIC ACID (VITAMIN C), INCL. COMBINATIONS	A11GA Ascorbic acid (vitamin C), plain	A11GA01 Ascorbic acid	96
A11D	VITAMIN B1, PLAIN AND IN COMBINATION WITH VITAMIN B6 AND B12	A11DA Vitamin B1, plain; A11DB Vitamin B1 in combination with vitamin B6 and/or vitamin B12	A11D Vitamin B1, plain and in combination with Vitamin B6 and B12	6
S01E	ANTIGLAUCOMA PREPARATIONS AND MIOTICS	S01EC Carbonic anhydrase inhibitors; S01ED Beta blocking agents; S01EE Prostaglandin analogues	S01EE03 Bimatoprost, S01EE01 Latanoprost, S01EC04 Brinzolamide, S01ED51 Timolol, combinations, S01ED02 Betaxolol, S01ED03 Levobunolol	15
A03B	BELLADONNA AND DERIVATIVES, PLAIN	A03BB Belladonna alkaloids, semisynthetic, quaternary ammonium compounds	A03BB01 Butylscopolamine	14
G04B	UROLOGICALS	G04BD Drugs for urinary frequency and incontinence; G04BE Drugs used in erectile dysfunction	G04BD07 Tolterodine, G04BE08 Tadalafil	7
B01A	ANTITHROMBOTIC AGENTS	B01AA Vitamin K antagonists; B01AB Heparin group; B01AC Platelet aggregation inhibitors excl. heparin; B01AF Direct factor Xa inhibitors	B01AA03 Warfarin, B01AC04 Clopidogrel, B01AC06 Acetylsalicylic acid, B01AF01 Rivaroxaban, B01AB04 Dalteparin	28
C03D	POTASSIUM-SPARING AGENTS	C03DA Aldosterone antagonists; C03DB Other potassium-sparing agents	C03DB02 Triamterene, C03DA01 Spironolactone	5
L02B	HORMONE ANTAGONISTS AND RELATED AGENTS	L02BA Anti-estrogens; L02BG Aromatase inhibitors	L02BA01 Tamoxifen, L02BG04 Letrozole	6
M04A	ANTIGOUT PREPARATIONS	M04AA Preparations inhibiting uric acid production	M04AA01 Allopurinol	9
D11A	OTHER DERMATOLOGICAL PREPARATIONS	D11AH Agents for dermatitis, excluding corticosteroids; D11AX Other dermatologicals	D11AH01 Tacrolimus , D11AX02 Gamolenic acid	12
J01A	TETRACYCLINES	J01AA Tetracyclines	J01AA02 Doxycycline, J01AA08 Minocycline	3
H05B	ANTI-PARATHYROID AGENTS	H05BA Calcitonin preparations	H05BA01 Salmon calcitonin	2
P01B	ANTIMALARIALS	P01BA Aminoquinolines; P01BC Methanolquinolines	P01BA02 Hydroxychloroquine, P01BC01 Quinine	15
J04A	INTESTINAL ANTIINFECTIVES	J04AC Hydrazides	J04AC01 Isoniazid	2
N07C	ANTIVERTIGO PREPARATIONS	N07CA Antivertigo preparations	N07CA01 Betahistine	5
C05A	AGENTS FOR TREATMENT OF HEMORRHOIDS AND ANAL FISSURES FOR TOPICAL USE	C05AA Corticosteroids; C05AE Muscle relaxants	C05AE03 Diltiazem, C05AA01 Hydrocortisone	14
C03B	LOW-CEILING DIURETICS, EXCL. THIAZIDES	C03BA Sulfonamides, plain	C03BA11 Indapamide	4
G03D	PROGESTOGENS	G03DA Pregnen (4) derivatives	G03DA04 Progesterone	4
L03A	IMMUNOSTIMULANTS	L03AP Herbal immunostimulants, L03AX Other immunostimulants	L03AX13 Glatiramer acetate, L03AP Echinacea	5
C09B	ACE INHIBITORS, COMBINATIONS	C09BA ACE inhibitors and diuretics; C09BB ACE inhibitors and calcium channel blockers	C09BA08 Cilazapril and diuretics, C09BB04 Perindopril and amlodipine	6
N05B	ANXIOLYTICS	N05BA Benzodiazepine derivatives	N05BA12 Alprazolam, N05BA06 Lorazepam, N05BA01 Diazepam, N05BA04 Oxazepam	58
J05A	DIRECT ACTING ANTIVIRALS	J05AB Nucleosides and nucleotides excl. reverse transcriptase inhibitors	J05AB11 Valaciclovir	6
H05A	PARATHYROID HORMONES AND ANALOGUES	H05AA Parathyroid hormones and analogues	H05AA02 Teriparatide	1
A03F	PROPULSIVES	A03FA Propulsives	A03FA03 Domperidone, A03FA01 Metoclopramide	11
J01C	BETA-LACTAM ANTIBACTERIALS, PENICILLINS	J01CF Beta-lactamase resistant penicillins	J01CF05 Flucloxacillin	1
H02A	CORTICOSTEROIDS FOR SYSTEMIC USE, PLAIN	H02AB Glucocorticoids	H02AB01 Betamethasone	5
C03A	DIURETICS	C03AA Thiazides, plain	C03AA03 Hydrochlorothiazide	26
C01E	OTHER CARDIAC PREPARATIONS	C01EB Other cardiac preparations	C01EB09 Ubidecarenone	7
V03A	ALL OTHER THERAPEUTIC PRODUCTS	V03AX Other therapeutic products	V03AX Other therapeutic products	1
C01A	CARDIAC GLYCOSIDES	C01AA Digitalis glycosides	C01AA05 Digoxin	7
C04A	PERIPHERAL VASODILATORS	C04AC Nicotinic acid and derivatives	C04AC01 Niacin	4
A11E	VITAMIN B-COMPLEX, INCL. COMBINATIONS	A11EA Vitamin B-complex, plain	A11EA Vitamin B-complex, plain	23
A12C	OTHER MINERAL SUPPLEMENTS	A12CB Zinc; A12CC Magnesium; A12CE Selenium	A12CE Selenium , A12CC Magnesium , A12CB Zinc, A12C OTHER MINERAL SUPPLEMENTS	18
M03B	MUSCLE RELAXANTS, CENTRALLY ACTING AGENTS	M03BA Carbamic acid esters; M03BX Other centrally acting agents	M03BX08 Cyclobenzaprine, M03BA03 Methocarbamol	9
C01B	ANTIARRHYTHMICS, CLASS I AND III	C01BB Antiarrhythmics, class Ib; C01BD Antiarrhythmics, class III	C01BD01 Amiodarone, C01BB02 Mexiletine, C01BB01 Lidocaine	7
A13A	TONICS	A13A Tonics	A13A Ginseng	5
N04B	DOPAMINERGIC AGENTS	N04BA Dopa and dopa derivatives	N04BA02 Carbidopa	2
D05A	ANTIPSORIATICS FOR TOPICAL USE	D05AX Other antipsoriatics for topical use	D05AX52 Calcipotriol, combinations	1
C02C	ANTIADRENERGIC AGENTS, PERIPHERALLY ACTING	C02CA Alpha-adrenoreceptor antagonists	C02CA04 Doxazosin	9
C08D	SELECTIVE CALCIUM CHANNEL BLOCKERS WITH DIRECT CARDIAC EFFECTS	C08DA Phenylalkylamine derivatives	C08DA01 Verapamil	3
R03D	OTHER SYSTEMIC DRUGS FOR OBSTRUCTIVE AIRWAY DISEASES	R03DC Leukotriene receptor antagonists	R03DC03 Montelukast	9
A10A	INSULINS AND ANALOGUES	A10AB Insulins and analogues for injection, fast-acting; A10AE Insulins and analogues for injection, long-acting	A10AB05 Insulin aspart, A10AB01 Insulin human, A10AE05 Insulin detemir, A10AE04 Insulin glargine, A10AB06 Insulin glulisine	9
G03X	OTHER SEX HORMONES AND MODULATORS OF THE GENITAL SYSTEM	G03XC Selective estrogen receptor modulators	G03XC01 Raloxifene	2
C05C	CAPILLARY STABILIZING AGENTS	C05CA Bioflavonoids	C05CA Flavonoide	2
A11B	MULTIVITAMINS, PLAIN	A11BA Multivitamins, plain	A11BA Multivitamin	2
C02A	ANTIADRENERGIC AGENTS, CENTRALLY ACTING	C02AC Imidazoline receptor agonists	C02AC01 Clonidine	4
D06B	CHEMOTHERAPEUTICS FOR TOPICAL USE	D06BB Antivirals; D06BX Other chemotherapeutics	D06BX01 Metronidazole, D06BB03 Acyclovir	6
B02B	VITAMIN K AND OTHER HEMOSTATICS	B02BA Vitamin K	B02BA Vitamin K	1
D07A	CORTICOSTEROIDS, PLAIN	D07AA Corticosteroids, weak (group I); D07AD Corticosteroids, very potent (group IV)	D07AD01 Clobetasol propionate, D07AA02 Hydrocortisone	5
J01D	OTHER BETA-LACTAM ANTIBACTERIALS	J01DB First-generation cephalosporins; J01DD Third-generation cephalosporins	J01DD05 Cefmenoxime, J01DB01 Cephalexin	3
V04C	OTHER DIAGNOSTIC AGENTS	V04CH Tests for renal function and ureteral injuries	V04CH30 Aminohippuric acid	1
H03B	ANTITHYROID PREPARATIONS	H03BB Sulfur-containing imidazole derivatives	H03BB02 Methimazole	2
S01X	OTHER OPHTHALMOLOGICALS	S01XA Other ophthalmologicals	S01XA20 Artificial tears and other indifferent preparations, S01XA18 Ciclosporin	4
D07X	CORTICOSTEROIDS, OTHER COMBINATIONS	D07XC Corticosteroids, potent, other combinations	D07XC01 Betamethasone	3
N01A	ANESTHETICS, GENERAL	N01AH Opioid anesthetics	N01AH01 Fentanyl	3
J02A	ANTIMYCOTICS FOR SYSTEMIC USE	J02AC Triazole and tetrazole derivatives	J02AC01 Fluconazole	1
A04A	ANTIEMETICS AND ANTINAUSEANTS	A04AD Other antiemetics	A04AD01 Scopolamine	1
G03F	PROGESTOGENS AND ESTROGENS IN COMBINATION	G03FA Progestogens and estrogens, fixed combinations	G03FA01 Norethisterone and estrogen , G03FA10 Norgestrel	5
N07B	DRUGS USED IN ADDICTIVE DISORDERS	N07BA Drugs used in nicotine dependence	N07BA03 Varenicline	2
M02A	TOPICAL PRODUCTS FOR JOINT AND MUSCULAR PAIN	M02AA Antiinflammatory preparations, non-steroids for topical use; M02AB Capsaicin and similar agents	M02AB01 Capsaicin, M02AA06 Etofenamate	2
A16A	OTHER ALIMENTARY TRACT AND METABOLISM PRODUCTS	A16AA Amino acids and derivatives	A16AA Phenylalamine	2
V10B	PAIN PALLIATION (BONE SEEKING AGENTS)	V10BX Various pain palliation radiopharmaceuticals	V10BX01 Strontium cation Sr-89	1
D02A	EMOLLIENTS AND PROTECTIVES	D02AX Other emollients and protectives	D02A Emollients and protectives, D02AX Other Emollients and protectives	2
C01D	VASODILATORS USED IN CARDIAC DISEASES	C01DA Organic nitrates	C01DA02 Glyceryl trinitrate	3
J01F	MACROLIDES, LINCOSAMIDES AND STREPTOGRAMINS	J01FA Macrolides	J01FA09 Clarithromycin	1
S01G	DECONGESTANTS AND ANTIALLERGICS	S01GX Other antiallergics	S01GX08 Ketotifen	1
B03X	OTHER ANTIANEMIC PREPARATIONS	B03XA Other antianemic preparations	B03XA01 Erythropoietin	3
D07C	CORTICOSTEROIDS, COMBINATIONS WITH ANTIBIOTICS	D07CB Corticosteroids, moderately potent, combinations with antibiotics; D07CC Corticosteroids, potent, combinations with antibiotics	D07CB01 Triamcinolone and antibiotics, D07CC01 betamethasone and antibiotics	2
C07C	BETA BLOCKING AGENTS AND OTHER DIURETICS	C07CB Beta blocking agents, selective, and other diuretics	C07CB03 Atenolol and other diuretics	1
A05B	LIVER THERAPY, LIPOTROPICS	A05BA Liver therapy	A05BA03 Silymarin	1
A07B	INTESTINAL ADSORBENTS	A07BB Bismuth preparations	A07BB Intestinal absorbents	1
J01E	SULFONAMIDES AND TRIMETHOPRIM	J01EE Combinations of sulfonamides and trimethoprim, incl. derivatives	J01EE01 Sulfamethoxazole and trimethoprim	2
D10A	ANTI-ACNE PREPARATIONS FOR TOPICAL USE	D10AF Antiinfectives for treatment of acne	D10AF51 Clindamycin, combinations	1

## Sheet: Table S3
Supplementary table S3: Comparison of alpha diversity metrics between IBD-subtypes and geographic locations
Chao1	Min.	1st Qu.	Median	Mean	3rd Qu.	Max.	Wilcox W	p-value	p adjust
UC	27.25	200.13	274.26	277.15	352.07	547.4	1096209	2.2e-16	2.2e-16
CD	42.12	126.67	186.78	210.42	284.1	552.54
Canadian	27.25	139.55	217.11	232.32	317.79	552.54	1096209	2.2e-16	2.2e-16
Irish	41.5	189.2	264.7	267.6	344.2	535
UC can	27.25	191.49	265.52	269.81	347.35	547.4	613089	2.2e-16	2.2e-16
CD can	42.12	122.55	176.14	204.14	272.13	552.54
UC ire	41.5	217.1	291.2	293.9	365.6	535	69696	2.2e-16	2.2e-16
CD ire	60.14	149.3	225.92	234.44	308	529.55
Shannon	Min.	1st Qu.	Median	Mean	3rd Qu.	Max.	Wilcox W	p-value	p adjust
UC	0.185	2.918	3.292	3.161	3.636	4.488	1016100	2.2e-16	2.2e-16
CD	0.17	2.145	2.796	2.723	3.34	4.514
Canadian	0.17	2.267	3.009	2.843	3.451	4.514	1041504	2.2e-16	2.2e-16
Irish	0.625	2.893	3.253	3.17	3.56	4.488
UC can	0.185	2.857	3.255	3.097	3.601	4.356	562374	2.2e-16	2.2e-16
CD can	0.17	2.097	2.674	2.652	3.318	4.514
UC ire	0.625	3.051	3.35	3.31	3.776	4.488	67110	2.2e-16	2.2e-16
CD ire	0.815	2.616	3.143	2.993	3.41	4.158

## Sheet: Table S4
Supplementary table S4: Differentially abundant taxa (highest available classification) between patients with UC and CD as determined with ALDEx2
	Median(All)	Median(CD)	Median(UC)	diff.between	diff.within	effect	overlap	Welch p	Welch p.adjust	Wilcoxon p	Wilcoxon p.adjust	Increased in
Lachnoclostridium	5.43555	6.55405	4.57597	-1.92106	4.63875	-0.381748	0.331134	4.07927e-18	1.49096e-16	2.24076e-21	2.45884e-19	Patients with CD
Erysipelatoclostridium ramosum	0.354079	1.88681	-0.846309	-2.63835	6.56492	-0.364388	0.335533	1.20356e-14	2.49542e-13	1.97259e-16	4.54005e-15	Patients with CD
Escherichia-Shigella	4.32278	6.53696	2.92442	-2.80242	8.26235	-0.329081	0.3586	2.40358e-15	6.15306e-14	7.29507e-15	1.46551e-13	Patients with CD
Blautia glucerasea	-0.0197543	1.04616	-1.04543	-2.22304	6.37107	-0.327822	0.34853	3.69242e-13	5.40281e-12	4.7022e-14	6.44552e-13	Patients with CD
Blautia	8.83651	9.53035	8.20483	-1.27285	4.00342	-0.281905	0.3638	6.58588e-10	7.0949e-09	1.43578e-13	2.24794e-12	Patients with CD
Lachnospiraceae	8.78285	9.2397	8.41492	-0.752619	2.5107	-0.250194	0.367	4.05404e-08	2.63388e-07	9.34993e-14	1.51601e-12	Patients with CD
Granulicatella	-0.279389	0.324909	-0.904359	-1.30871	5.12038	-0.236	0.389322	5.03582e-06	1.72309e-05	1.08867e-07	4.85889e-07	Patients with CD
Atopobium parvulum	-1.36311	-0.806222	-1.93664	-1.20458	4.79591	-0.22352	0.387	0.000139679	0.000334325	7.95749e-06	2.10645e-05	Patients with CD
Enterococcus	-0.923212	-0.202849	-1.59315	-1.67007	6.52433	-0.222829	0.3886	2.56607e-07	1.05017e-06	4.0171e-07	1.29896e-06	Patients with CD
Anaerostipes caccae	-1.17345	-0.552698	-1.79707	-1.34379	5.43832	-0.220558	0.3892	1.58747e-06	5.40608e-06	2.98153e-07	1.11222e-06	Patients with CD
Klebsiella	-0.396638	0.275889	-1.04435	-1.66375	7.239	-0.211667	0.3894	2.45295e-09	1.87776e-08	1.02122e-07	4.30403e-07	Patients with CD
Enterobacteriaceae	-1.43618	-0.865922	-2.0016	-1.41473	5.97873	-0.209354	0.39792	1.76014e-07	8.14195e-07	6.09733e-07	2.21491e-06	Patients with CD
Enterococcus diestrammenae	-1.86619	-1.41181	-2.33133	-1.11787	5.00033	-0.195194	0.403119	0.000213497	0.000491447	5.47582e-05	0.000129521	Patients with CD
Saccharimonadales	-1.67689	-1.21244	-2.16899	-0.986621	4.69752	-0.187483	0.4076	0.000301436	0.000694283	2.8662e-05	7.44974e-05	Patients with CD
Lactobacillus reuteri	-1.71679	-1.25019	-2.19633	-1.13714	5.26183	-0.181705	0.4036	3.12497e-05	8.60642e-05	4.83467e-05	0.000115519	Patients with CD
Actinomyces	-0.98972	-0.546683	-1.47052	-0.960363	4.75784	-0.177146	0.413317	0.000421992	0.000970318	3.72442e-05	9.74357e-05	Patients with CD
Saccharimonadaceae	-0.383505	0.0594054	-0.822809	-1.00834	5.0714	-0.176199	0.413717	0.000192798	0.000500868	2.43505e-05	7.02141e-05	Patients with CD
Pseudomonas	-1.72982	-1.33432	-2.14662	-0.908451	4.64688	-0.173706	0.417117	0.00335662	0.00623206	0.000364552	0.000776398	Patients with CD
Veillonellaceae	-1.85715	-1.36885	-2.35742	-1.08366	5.25419	-0.172236	0.4058	3.02134e-05	7.42234e-05	2.31993e-05	5.28493e-05	Patients with CD
Clostridium colinum	-1.38549	-0.876554	-1.91634	-1.06078	5.43182	-0.169628	0.4128	0.000227268	0.000468015	9.42669e-05	0.00019557	Patients with CD
Oribacterium sinus	-1.70504	-1.26185	-2.16816	-0.926673	4.63551	-0.169555	0.4106	0.00120159	0.00230139	0.000132865	0.000282742	Patients with CD
Veillonella parvula	1.1727	1.61444	0.739169	-1.20229	6.41441	-0.168689	0.4146	2.67801e-06	1.11416e-05	2.30015e-05	7.14942e-05	Patients with CD
Clostridium innocuum	1.53629	1.89882	1.14018	-0.979805	5.17096	-0.168026	0.4158	0.000100369	0.000284973	2.36563e-05	7.22717e-05	Patients with CD
Clostridium scindens	-0.220253	0.257936	-0.73845	-1.09023	6.00801	-0.166272	0.4226	0.000192699	0.000491142	0.000126452	0.000307084	Patients with CD
Schaalia odontolytica	0.294777	0.685322	-0.0900207	-0.893869	4.6209	-0.164722	0.4126	0.000677827	0.00150153	2.03302e-05	6.00781e-05	Patients with CD
Rothia dentocariosa	-1.52207	-1.11728	-1.94799	-0.916621	4.848	-0.163878	0.416917	0.00362147	0.00627144	0.000622645	0.00117162	Patients with CD
Fusobacterium nucleatum	-1.81237	-1.38202	-2.2536	-0.978819	5.1655	-0.160612	0.412	2.71458e-05	7.75021e-05	6.92674e-05	0.000168248	Patients with CD
Ruminococcus gauvreauii	-1.74831	-1.44139	-2.09445	-0.788129	4.48191	-0.159216	0.4226	0.0126659	0.0209237	0.00430717	0.00730198	Patients with CD
Eggerthella lenta	2.03035	2.42282	1.52569	-0.979923	5.77481	-0.157893	0.4252	0.000546184	0.00139614	0.000247218	0.00064758	Patients with CD
Actinomyces graevenitzii	-1.74857	-1.37568	-2.14298	-0.841664	4.69996	-0.15679	0.422	0.00443585	0.00785195	0.000880287	0.00165717	Patients with CD
Clostridium symbiosum	-0.120586	0.280771	-0.570863	-0.899104	5.41534	-0.150747	0.424715	0.0015218	0.00325356	0.000557437	0.00123398	Patients with CD
Absiella dolichum	-1.4368	-1.09243	-1.80766	-0.878716	5.10557	-0.150449	0.423915	0.00654145	0.0117991	0.00260014	0.00477935	Patients with CD
Solobacterium moorei	-1.55494	-1.23335	-1.89472	-0.763257	4.5372	-0.149169	0.428114	0.00685177	0.0122174	0.00146875	0.00278037	Patients with CD
Streptococcus	5.38975	5.72039	5.00255	-0.784647	4.91295	-0.1447	0.4362	2.27683e-05	8.41153e-05	6.48382e-05	0.000197364	Patients with CD
Gemella	-1.02107	-0.648029	-1.414	-0.819026	4.92199	-0.144684	0.427	0.00541759	0.00992815	0.000669372	0.0013744	Patients with CD
Acidaminococcus intestini	-1.49677	-1.05406	-1.9725	-1.03023	6.30948	-0.141392	0.420916	0.00090164	0.0019663	0.000722435	0.00128159	Patients with CD
Clostridium methylpentosum	-1.52273	-1.20548	-1.87807	-0.704804	4.43516	-0.138196	0.4294	0.0166704	0.026841	0.00474654	0.00796225	Patients with CD
Finegoldia magna	-1.66088	-1.29161	-2.04159	-0.771061	4.84957	-0.13468	0.4304	0.00328295	0.00572045	0.000982128	0.00181461	Patients with CD
Lactobacillus	0.367168	0.916586	-0.174008	-1.03174	6.81327	-0.134426	0.429	0.000167579	0.000465237	9.15534e-05	0.000249274	Patients with CD
Clostridium perfringens	-1.61025	-1.26622	-1.98384	-0.851942	5.60679	-0.133795	0.4262	0.0042441	0.00824989	0.00290993	0.00529705	Patients with CD
Achromobacter	-1.59908	-1.26538	-1.95476	-0.722071	4.84186	-0.132911	0.4332	0.007334	0.0126303	0.00285677	0.00483194	Patients with CD
Rothia mucilaginosa	-1.00883	-0.670796	-1.37228	-0.726248	5.05016	-0.13132	0.433113	0.0111984	0.0191969	0.00336536	0.00612782	Patients with CD
Phocea	-1.12898	-0.842844	-1.44057	-0.631663	4.3801	-0.122314	0.436113	0.0158358	0.0257378	0.00387932	0.00679866	Patients with CD
Bilophila wadsworthia	1.26333	1.45959	0.996478	-0.905601	6.80901	-0.120304	0.442511	0.00266525	0.0057159	0.00424499	0.0083677	Patients with CD
Lactobacillus fermentum	-1.80732	-1.45761	-2.1832	-0.720086	5.06104	-0.119357	0.4366	0.0145817	0.0242648	0.00392747	0.00671794	Patients with CD
Lactobacillus delbrueckii	-1.71305	-1.41385	-2.04315	-0.68931	4.71452	-0.116816	0.4372	0.0237923	0.0373274	0.00886673	0.0140184	Patients with CD
Mogibacterium	-1.7704	-1.49296	-2.06896	-0.611551	4.5505	-0.113573	0.437113	0.0335855	0.049846	0.0139017	0.0206204	Patients with CD
Collinsella	-1.3159	-0.961898	-1.70328	-0.802917	6.55998	-0.109281	0.4368	0.00732936	0.0139914	0.006582	0.0112988	Patients with CD
Eubacterium sulci	-1.78673	-1.48094	-2.11884	-0.555813	4.57572	-0.107419	0.445711	0.0190525	0.0292625	0.00568266	0.00901203	Patients with CD
Intestinibacter bartlettii	3.4292	3.84589	2.91109	-0.734876	6.02769	-0.106024	0.44851	0.0124378	0.0238892	0.00759269	0.0147503	Patients with CD
Veillonella atypica	-0.64498	-0.350393	-0.957044	-0.652969	5.42147	-0.103335	0.444111	0.00479427	0.00924098	0.00605729	0.0105074	Patients with CD
Phascolarctobacterium faecium	-0.668302	-0.301603	-1.10319	-0.755845	7.54268	-0.102467	0.447	0.0140138	0.0255763	0.00986372	0.0168095	Patients with CD
Streptococcus mutans	-0.812006	-0.509	-1.14952	-0.574753	5.21596	-0.0978469	0.45151	0.0311549	0.0488436	0.0140607	0.0226835	Patients with CD
Akkermansia muciniphila	0.98379	1.33957	0.52001	-0.710763	8.10537	-0.0771679	0.460508	0.0122294	0.0233202	0.0121822	0.0213792	Patients with CD
Ruminiclostridium 5	3.35378	3.1194	3.64076	0.419586	3.79499	0.0897243	0.45211	0.0283549	0.0485569	0.00689577	0.0134091	Patients with UC
Ruminococcus lactaris	-0.437249	-0.683543	-0.0789807	0.625005	5.70022	0.101104	0.453	0.0259658	0.0426922	0.00966261	0.0163565	Patients with UC
Eggerthellaceae	-0.0929044	-0.281236	0.140593	0.651309	5.51915	0.101163	0.454709	0.0309442	0.0495572	0.0297744	0.0454646	Patients with UC
Ruminococcus bromii	2.19333	1.45384	4.27376	0.850086	7.86563	0.104613	0.45051	0.0179049	0.0327223	0.0157293	0.0275293	Patients with UC
Fusicatenibacter	5.51207	5.15403	5.81543	0.666159	5.61093	0.112826	0.4438	0.0114138	0.0223506	0.00743953	0.0146375	Patients with UC
Lachnospiraceae UCG-001	0.721834	0.458867	1.0523	0.633428	5.02337	0.115038	0.444	0.0206471	0.0349453	0.00670321	0.0122303	Patients with UC
Family XIII UCG-001	-0.0350496	-0.365738	0.38772	0.620896	4.66203	0.117226	0.4442	0.0161159	0.026572	0.00205093	0.00400833	Patients with UC
GCA-900066575	-0.191429	-0.440423	0.11494	0.581877	4.33599	0.117866	0.4376	0.0161799	0.0269391	0.00379491	0.00680611	Patients with UC
Barnesiella intestinihominis	0.468615	0.158284	1.12652	0.949248	8.05213	0.118897	0.446511	0.00179088	0.00403815	0.0040631	0.00784899	Patients with UC
Bifidobacterium longum	4.35743	3.72853	4.94227	0.929004	6.89238	0.124136	0.4416	0.0198532	0.0363262	0.00440087	0.00916712	Patients with UC
Anaerobutyricum hallii	6.82434	6.54481	7.07601	0.757792	5.85968	0.126311	0.438712	0.000143928	0.000434188	0.00153315	0.00359505	Patients with UC
Lachnospiraceae UCG-004	0.110527	-0.226925	0.565123	0.808676	5.47741	0.13245	0.4356	0.00282602	0.00571006	0.000686194	0.0014886	Patients with UC
Clostridium leptum	1.49209	1.07105	1.94027	0.762219	5.08561	0.132674	0.434313	0.00136899	0.00313818	0.000236423	0.000605092	Patients with UC
Turicibacter sanguinis	0.311462	-0.00886006	0.795654	0.903623	5.62008	0.144305	0.433113	0.0037885	0.00756167	0.000864836	0.00189356	Patients with UC
Odoribacter splanchnicus	0.979793	0.378977	1.82123	0.973283	5.84683	0.151409	0.427914	0.00117078	0.00269229	8.63517e-05	0.000237272	Patients with UC
Oscilibacter massiliensis	2.56234	2.05227	3.0557	0.810425	4.67372	0.155161	0.4238	8.87452e-05	0.000254928	2.37713e-05	7.53192e-05	Patients with UC
Ruminococcaceae UCG-010	-0.155361	-0.508424	0.36576	0.995075	5.65729	0.162531	0.4264	0.000570042	0.00136089	0.000143911	0.000363238	Patients with UC
Coprococcus catus	0.437054	-0.0901414	1.28027	1.00538	5.42376	0.163383	0.4206	0.00237922	0.00485604	0.000133934	0.000341764	Patients with UC
Eubacterium coprostanoligenes	0.893362	0.409748	2.17033	1.2465	7.23414	0.165726	0.424315	0.000391743	0.00101941	0.000135766	0.000365092	Patients with UC
Ruminococcus bicirculans	0.373762	-0.0261672	1.13322	1.32607	6.92438	0.169806	0.422	9.78715e-05	0.000266359	4.01494e-05	0.000114226	Patients with UC
Clostridiales vadinBB60 group	-0.287473	-0.631232	0.15506	0.948166	5.03597	0.169881	0.418116	0.000143219	0.000363218	5.10259e-05	0.000136346	Patients with UC
Dorea formicigenerans	2.77177	1.89222	3.44451	1.04527	5.46052	0.175495	0.419116	9.59844e-06	3.22731e-05	7.82869e-07	3.43277e-06	Patients with UC
Lachnospira	1.32614	0.782965	1.95536	1.04469	5.12847	0.175785	0.417	0.00036586	0.000916567	7.73167e-06	2.55735e-05	Patients with UC
Blautia obeum	5.06025	4.67676	5.59623	0.908338	4.37945	0.176057	0.408318	6.01927e-06	2.39892e-05	3.08819e-06	1.2444e-05	Patients with UC
Family XIII AD3011 group	1.42741	0.810429	2.07861	0.942518	4.62476	0.18183	0.4114	3.0035e-05	8.95125e-05	2.25108e-07	1.0424e-06	Patients with UC
Alistipes	4.33993	3.35953	5.00228	1.29833	6.30753	0.183025	0.4088	7.12541e-06	2.75389e-05	1.57248e-06	6.72673e-06	Patients with UC
Ruminococcaceae UCG-013	4.33548	3.28491	4.81712	1.09536	5.34466	0.189508	0.408118	5.56545e-07	2.64076e-06	6.6164e-07	3.08483e-06	Patients with UC
Alistipes putredinis	2.25779	1.20786	5.12409	1.45673	7.75917	0.190271	0.413917	3.77758e-06	1.46761e-05	1.71205e-06	6.76843e-06	Patients with UC
Marseillibacter massiliensis	0.0250274	-0.385859	0.627095	1.2038	5.78412	0.190278	0.415	0.000196492	0.000509982	2.12256e-05	6.24352e-05	Patients with UC
Roseburia hominis	1.46688	0.955393	2.1023	1.08956	5.00093	0.191873	0.412917	0.000162259	0.000436221	6.18061e-06	2.12076e-05	Patients with UC
Lachnospiraceae FCS020 group	0.515508	-0.0293565	1.30408	1.05035	5.01745	0.193774	0.414517	0.000128913	0.000350044	1.04952e-06	4.05635e-06	Patients with UC
Lachnospiraceae NK4A136 group	4.92636	4.13522	5.66825	1.12181	5.04062	0.198741	0.406119	1.97422e-07	1.05415e-06	1.75526e-08	1.19649e-07	Patients with UC
Negativibacillus massiliensis	1.00623	0.471165	1.67268	1.14483	5.0379	0.200713	0.402519	0.00017871	0.000475085	2.90335e-06	1.0233e-05	Patients with UC
Oscillospiraceae	3.39856	2.61979	4.01674	1.24928	5.24536	0.205663	0.4008	2.36705e-07	1.17332e-06	2.50186e-08	1.58061e-07	Patients with UC
Gemmiger formicilis	2.25382	1.10771	4.42387	1.60802	7.27183	0.212129	0.4036	1.33865e-06	5.93578e-06	1.83449e-07	9.13303e-07	Patients with UC
Adlercreutzia	1.47136	0.659544	2.60889	1.42797	5.8733	0.218845	0.40052	1.78195e-05	5.3696e-05	3.18121e-07	1.426e-06	Patients with UC
Christensenellaceae	0.904735	0.336803	1.71859	1.31674	5.28099	0.224395	0.39852	8.1518e-06	2.70773e-05	1.26057e-07	5.4304e-07	Patients with UC
Erysipelotrichaceae UCG-003	2.34056	1.0948	3.841	1.66691	6.73461	0.23777	0.40212	4.0599e-06	1.55684e-05	9.68271e-08	5.10569e-07	Patients with UC
Ruminococcaceae UCG-014	0.288419	-0.242049	1.21758	1.64267	6.40499	0.241324	0.397	1.2037e-06	4.91262e-06	1.37554e-07	6.20414e-07	Patients with UC
Alistipes shahii	2.08375	1.2243	3.0734	1.49619	5.55289	0.243538	0.3866	4.38695e-07	2.02897e-06	5.10581e-09	3.53612e-08	Patients with UC
Romboutsia timonensis	4.20503	3.06608	5.17824	1.62217	5.99392	0.246855	0.387123	8.24648e-09	6.05348e-08	3.08219e-10	2.99956e-09	Patients with UC
Eubacterium rectale	6.95528	5.97684	7.79792	1.43635	5.27375	0.249354	0.383323	6.14235e-11	7.64236e-10	1.34793e-11	1.67248e-10	Patients with UC
Ruminococcaceae NK4A214 group	1.16075	0.293711	2.89738	1.73273	6.1935	0.256044	0.3942	2.41707e-07	1.11794e-06	1.00973e-09	7.86521e-09	Patients with UC
Eubacterium eligens	1.42502	0.533868	2.5901	1.74197	5.65125	0.275918	0.3782	5.83648e-08	2.96071e-07	7.25278e-11	6.59317e-10	Patients with UC
Clostridium sensu stricto 1	1.52579	0.787094	2.82624	1.91749	6.10211	0.292073	0.371326	4.7582e-08	2.82432e-07	8.13266e-11	8.01438e-10	Patients with UC
Christensenellaceae R-7 group	2.08894	1.00471	4.07542	2.12753	6.544	0.29884	0.3644	1.4736e-10	1.30648e-09	2.69245e-13	3.6744e-12	Patients with UC
Clostridiales	2.90305	1.85401	3.50495	1.38649	4.12543	0.300129	0.346731	3.65624e-14	6.85595e-13	1.21475e-15	2.47476e-14	Patients with UC
Ruminococcaceae	5.59618	4.49711	6.20033	1.63322	4.7983	0.303727	0.357528	2.11307e-16	4.84513e-15	3.27147e-16	9.77367e-15	Patients with UC
Roseburia inulinivorans	1.82545	0.961274	2.95096	1.96405	5.59497	0.306872	0.35193	5.99783e-11	6.0465e-10	4.79618e-14	7.06212e-13	Patients with UC
Ruminococcaceae UCG-005	1.32234	0.494392	2.45148	1.93019	5.32802	0.323165	0.3528	2.0426e-10	1.7685e-09	8.29315e-14	1.1688e-12	Patients with UC
Subdoligranulum	4.59702	2.49122	6.40414	2.26912	6.75644	0.328189	0.362	6.35091e-13	9.74988e-12	4.34361e-14	7.19942e-13	Patients with UC
Eubacterium	2.43296	1.35818	3.85907	2.17915	5.94304	0.332305	0.352529	4.10311e-11	4.44122e-10	1.29153e-14	2.19741e-13	Patients with UC
Ruminococcaceae UCG-002	2.28635	0.859065	4.95144	2.68926	6.76064	0.370836	0.341532	1.37854e-14	2.8741e-13	2.76323e-17	8.99075e-16	Patients with UC
Faecalibacterium prausnitzii	7.5836	5.12208	8.96291	2.64069	6.26547	0.411123	0.312	4.71192e-24	1.09067e-21	1.05847e-25	2.46624e-23	Patients with UC

## Sheet: Table S5
Supplementary table S5: Differentially abundant taxa (highest available classification) between patients from Canada and Ireland as determined with ALDEx2
	Median(All)	Median(Canada)	Median(reland)	diff.between	diff.within	effect	overlap	Welch p	Welch p.adjust	Wilcoxon p	Wilcoxon p.adjust	Increased in
Saccharimonadaceae	-0.372672	0.0790965	-1.58866	-1.87926	4.89708	-0.332761	0.3438	5.01883e-10	4.80852e-09	3.14495e-11	2.90344e-10	Canadians
Escherichia-Shigella	4.32302	5.30771	2.73841	-2.68076	8.09016	-0.319934	0.360528	2.42527e-13	9.59371e-12	6.84617e-11	8.63938e-10	Canadians
Streptococcus	5.38957	5.82205	4.03754	-1.68045	4.86275	-0.31914	0.353929	6.17924e-11	1.05985e-09	1.46506e-12	2.86695e-11	Canadians
Schaalia odontolytica	0.295449	0.641266	-0.723711	-1.52042	4.53059	-0.305594	0.352	1.71898e-08	1.0952e-07	2.1063e-10	1.70034e-09	Canadians
Ruthenibacterium lactatiformans	3.04117	3.50239	1.91738	-1.61101	4.74511	-0.299008	0.3578	8.88115e-10	9.68243e-09	2.60906e-12	4.33476e-11	Canadians
Lactococcus lactis	-0.217408	0.238409	-1.35712	-1.7375	5.31837	-0.297245	0.357	6.50112e-08	4.03242e-07	5.75915e-09	3.48898e-08	Canadians
Adlercreutzia	1.46527	2.01849	0.302042	-1.72279	5.65276	-0.28461	0.3754	5.26665e-08	3.69825e-07	4.20897e-09	3.24823e-08	Canadians
Neglecta timonensis	-1.06242	-0.715874	-1.9297	-1.49451	4.98128	-0.265171	0.370526	8.95789e-06	2.93228e-05	3.48011e-06	1.2058e-05	Canadians
Blautia glucerasea	-0.0188047	0.417186	-1.07604	-1.6843	6.32177	-0.250097	0.3852	3.81846e-07	2.11094e-06	7.03761e-07	3.29166e-06	Canadians
Erysipelatoclostridium ramosum	0.356532	0.830959	-0.693271	-1.75244	6.58175	-0.24714	0.3908	3.27169e-06	1.53838e-05	3.53954e-06	1.48297e-05	Canadians
Eggerthella lenta	2.0302	2.50576	0.919355	-1.49893	5.54063	-0.246993	0.384323	1.62584e-08	1.30853e-07	3.1676e-09	2.53362e-08	Canadians
Lactobacillus	0.367477	0.824033	-0.676042	-1.68216	6.29657	-0.236492	0.381	2.24486e-09	2.07622e-08	5.71267e-08	3.37369e-07	Canadians
Granulicatella	-0.281507	0.0605156	-1.17959	-1.38441	5.10538	-0.235744	0.383323	1.2663e-05	4.71891e-05	8.91296e-07	4.00948e-06	Canadians
Blautia	8.83714	9.10582	8.21431	-0.950689	3.804	-0.22187	0.3962	3.39415e-06	1.86891e-05	1.50295e-07	9.78761e-07	Canadians
Ruminiclostridium 5	3.35576	3.64062	2.58929	-0.991749	3.79621	-0.221314	0.3816	5.94672e-05	0.000213027	4.30163e-08	2.81706e-07	Canadians
Clostridium scindens	-0.22642	0.119955	-1.07805	-1.39481	5.94666	-0.215446	0.393	3.66026e-05	0.000127869	2.19846e-05	7.66201e-05	Canadians
Clostridium leptum	1.49654	1.85147	0.747794	-1.12935	4.89199	-0.204326	0.4004	9.18215e-05	0.000280569	2.93266e-06	1.26676e-05	Canadians
Blautia massiliensis	7.34156	7.67597	6.69528	-0.912427	3.87395	-0.197039	0.4036	4.11094e-05	0.000167701	1.66452e-06	8.68729e-06	Canadians
Gordonibacter pamelaeae	-0.568817	-0.302191	-1.24679	-0.99646	4.47996	-0.196578	0.3978	0.000975065	0.00218552	7.72779e-05	0.000215169	Canadians
Actinomyces	-0.988109	-0.733021	-1.66483	-1.04622	4.66135	-0.194484	0.3998	0.000903707	0.0020409	0.000182465	0.000446732	Canadians
Clostridium innocuum	1.53628	1.79386	0.837308	-1.05944	5.13489	-0.191067	0.406	8.54466e-05	0.000279317	2.39908e-05	8.88391e-05	Canadians
Akkermansia muciniphila	0.985729	1.3726	-0.0783276	-1.60814	7.84167	-0.190365	0.404519	8.58598e-05	0.000298447	5.67017e-05	0.000190826	Canadians
Blautia hydrogenotrophica	-0.961087	-0.705753	-1.65045	-1.04891	4.74352	-0.190244	0.39992	0.00119951	0.00266657	0.000315318	0.000786722	Canadians
Collinsella aerofaciens	3.65098	4.0209	2.81524	-1.43714	7.27823	-0.189086	0.4162	0.000672806	0.00184698	0.000145931	0.000470766	Canadians
Eggerthellaceae	-0.0910501	0.15193	-0.755913	-1.13432	5.24289	-0.187267	0.40232	7.59713e-05	0.00023092	0.000189424	0.000495788	Canadians
Family XIII	-1.16499	-0.918922	-1.81819	-0.999461	4.69378	-0.180901	0.4092	0.00175303	0.00360447	0.00040137	0.000927384	Canadians
Erysipelotrichales	-1.59727	-1.38556	-2.14458	-1.0062	5.05556	-0.177523	0.4132	0.00125815	0.00268007	0.00223271	0.00418416	Canadians
Clostridium spiroforme	0.233236	0.539543	-0.637767	-1.02773	5.40699	-0.177029	0.419316	0.00068157	0.00177857	0.000285375	0.000797298	Canadians
Anaerofustis stercorihominis	-0.873143	-0.618383	-1.57395	-0.876718	4.3688	-0.174517	0.414117	0.00137054	0.00296482	0.000167523	0.000428524	Canadians
Coriobacteriales	-1.43941	-1.21949	-2.01544	-0.947155	4.80114	-0.169458	0.41	0.00309165	0.00570339	0.00121609	0.00242283	Canadians
Ruminococcaceae UCG-013	4.3322	4.61982	3.48496	-0.958312	5.44046	-0.1603	0.415917	0.00445446	0.00996054	5.50416e-05	0.000201519	Canadians
Massilioclostridium coli	-0.715691	-0.504923	-1.33451	-0.862972	4.47582	-0.160278	0.4166	0.00835997	0.0146428	0.00176858	0.00361672	Canadians
Peptococcaceae	-0.991534	-0.773264	-1.59409	-0.815009	4.60262	-0.156429	0.419516	0.0124691	0.0206644	0.00289229	0.0055464	Canadians
Streptococcus mutans	-0.819057	-0.586953	-1.43237	-0.858882	5.13504	-0.154665	0.4262	0.00335778	0.00671266	0.00195666	0.00393012	Canadians
Rothia mucilaginosa	-1.00725	-0.786389	-1.58602	-0.910588	4.94862	-0.153746	0.421116	0.00421839	0.0082583	0.00133423	0.00285323	Canadians
Rothia dentocariosa	-1.53143	-1.34219	-2.02814	-0.765167	4.67972	-0.150664	0.4258	0.010028	0.0167269	0.00475895	0.00837959	Canadians
Blautia faecis	6.37348	6.58908	5.8911	-0.617961	3.40409	-0.150499	0.4258	0.0168515	0.0323311	0.000326838	0.00101617	Canadians
Blautia obeum	5.06266	5.22403	4.76394	-0.688062	4.15207	-0.145946	0.430714	0.0105126	0.0212766	0.00246787	0.00602583	Canadians
Methanobrevibacter smithii	-1.2586	-1.09752	-1.69181	-0.902528	5.55862	-0.145843	0.421116	0.00197549	0.00420653	0.0145277	0.0235074	Canadians
Enterococcus	-0.926165	-0.679787	-1.53578	-1.03854	6.38088	-0.144894	0.4252	0.000252532	0.000666684	0.00116875	0.00256334	Canadians
Family XIII AD3011 group	-1.33651	-1.15908	-1.82687	-0.756863	4.70688	-0.140991	0.4268	0.0158923	0.0259505	0.00826228	0.0137051	Canadians
Absiella dolichum	-1.43903	-1.26934	-1.89334	-0.762041	4.92419	-0.139452	0.433713	0.0122412	0.0198411	0.00974478	0.0160983	Canadians
Oscillospiraceae	3.39939	3.66085	2.91856	-0.835866	5.19038	-0.136331	0.429114	0.0178932	0.0324232	0.00164446	0.00410179	Canadians
Atopobium parvulum	-1.35484	-1.17491	-1.8244	-0.73743	4.80789	-0.135605	0.4324	0.0201724	0.0317133	0.00874481	0.0147534	Canadians
Romboutsia timonensis	4.20466	4.42466	3.62522	-0.842751	5.95967	-0.130632	0.438912	0.02287	0.0413516	0.00674029	0.0142607	Canadians
Klebsiella	-0.3933	-0.180628	-0.947987	-0.977958	7.03287	-0.126659	0.433913	0.000673653	0.00172638	0.00350959	0.0072144	Canadians
Enterobacteriaceae	-1.43861	-1.29795	-1.80894	-0.857908	5.75416	-0.124902	0.432314	0.00322782	0.0066921	0.0200987	0.0316256	Canadians
Faecalitalea cylindroides	-0.361679	-0.136751	-0.958861	-0.781793	5.87184	-0.12105	0.444711	0.0135148	0.0238791	0.0114783	0.02032	Canadians
Defluviitaleaceae UCG-011	-0.85109	-0.681561	-1.33967	-0.638218	4.49811	-0.119563	0.435513	0.0183596	0.0296348	0.00869567	0.0150609	Canadians
Anaerostipes caccae	-1.17553	-0.980688	-1.69067	-0.681277	5.47596	-0.112224	0.4456	0.0168612	0.0284575	0.00968582	0.0169163	Canadians
Eisenbergiella massiliensis	0.855096	0.988576	0.468521	-0.48977	5.15996	-0.0843981	0.458508	0.0238508	0.040204	0.0291392	0.0478326	Canadians
Ruminococcaceae	5.59843	5.37759	5.98647	0.563594	4.62161	0.103304	0.444311	0.00615325	0.0128071	0.0148009	0.0283849	Irish
Rhodospirillales	-0.833141	-0.915893	-0.552806	0.751295	6.37456	0.105873	0.4522	0.00547705	0.0108166	0.0309228	0.0478253	Irish
Subdoligranulum	4.59226	3.98678	5.66561	0.759696	6.83635	0.106446	0.446511	0.0133468	0.0252805	0.0165337	0.0310146	Irish
Fusicatenibacter	5.51296	5.31544	6.02819	0.684688	5.39556	0.111218	0.4434	0.00371649	0.00838525	0.00643234	0.0138214	Irish
Sutterella stercoricanis	-1.33113	-1.44368	-0.971442	0.760589	6.29681	0.111685	0.4456	0.00391671	0.00797535	0.0184446	0.0304176	Irish
Bacteria	-1.21015	-1.36159	-0.737778	0.639065	4.51137	0.113374	0.437512	0.00868731	0.0151857	0.00870405	0.0147693	Irish
Clostridiales	2.90637	2.69782	3.35784	0.581426	4.10877	0.119326	0.424315	0.000944125	0.00219247	0.00045205	0.00128459	Irish
Ruminococcus bicirculans	0.370158	0.190502	1.03708	0.882875	6.99883	0.120338	0.4416	0.0173279	0.0303648	0.0106896	0.0197663	Irish
Ruminococcus bromii	2.19694	1.68933	4.54622	0.974971	7.70647	0.120426	0.4398	0.0103972	0.0201459	0.0118664	0.0228044	Irish
Bacteroides	9.48837	9.35126	9.85808	0.587791	4.20503	0.123384	0.435713	0.000117603	0.000431257	0.00375971	0.00876449	Irish
Dorea formicigenerans	2.76877	2.37138	3.49175	0.753391	5.24227	0.124666	0.437512	0.00296137	0.00645937	0.00270188	0.00634598	Irish
Negativibacillus massiliensis	1.0116	0.827108	1.66941	0.724921	5.19074	0.12686	0.440912	0.0180087	0.0306939	0.00234951	0.0052838	Irish
Alistipes shahii	2.08554	1.78202	2.85084	0.800914	5.51151	0.130953	0.4358	0.0116618	0.021356	0.00242458	0.00563256	Irish
Lachnospiraceae UCG-001	0.730831	0.546401	1.2761	0.778277	5.06566	0.132369	0.4336	0.013581	0.023682	0.00436371	0.0089659	Irish
Coprococcus catus	0.443674	0.20548	1.33456	0.792645	5.37186	0.138134	0.4334	0.0132799	0.0231313	0.00182769	0.00421184	Irish
Eubacterium	2.43442	2.12242	3.45069	1.00844	6.14013	0.149856	0.430114	0.00419979	0.00874228	0.000518808	0.0014625	Irish
Holdemanella biformis	-1.53509	-1.68152	-1.0287	1.09957	6.77438	0.153228	0.424915	0.000267388	0.000703716	0.00274413	0.00537484	Irish
Alistipes obesi	-0.135962	-0.313385	0.512426	1.00436	6.03381	0.156659	0.427115	0.00832417	0.015262	0.00353207	0.00724086	Irish
Prevotella copri	-1.1977	-1.37849	-0.611762	1.2225	6.83332	0.15803	0.409518	0.000252643	0.000723265	0.00189047	0.00388248	Irish
Ruminococcaceae UCG-003	-1.76166	-1.98494	-1.03949	0.918164	4.51784	0.178371	0.406319	0.00528652	0.00921105	0.000872121	0.00174904	Irish
Roseburia hominis	1.4674	1.17516	2.30406	1.04067	4.98796	0.18317	0.412	0.000348307	0.0009361	2.31079e-05	8.67516e-05	Irish
Sutterella wadsworthensis	-1.48485	-1.66762	-0.820655	1.26553	6.32756	0.184433	0.4092	1.30986e-05	4.83655e-05	0.000141583	0.000384446	Irish
Parabacteroides distasonis	3.5637	3.16176	4.72491	1.34272	7.00135	0.184522	0.4186	0.000630831	0.00169729	4.04737e-05	0.000151817	Irish
Coprobacter fastidiosus	-1.04612	-1.23002	-0.371982	1.1891	5.64146	0.186893	0.411518	0.000358501	0.000936469	0.000264795	0.00069128	Irish
GCA-900066575	-0.190168	-0.439623	0.614578	0.99673	4.27538	0.201382	0.39792	0.000663312	0.00148615	5.98648e-06	2.26606e-05	Irish
Bacteroides ovatus	2.80879	2.42293	3.70436	1.38148	6.24533	0.202534	0.4112	6.92662e-05	0.000234463	1.4539e-05	5.96825e-05	Irish
Lachnospiraceae NK4A136 group	4.92708	4.50187	6.08272	1.10855	4.82396	0.204089	0.3978	1.01272e-05	3.7002e-05	5.19112e-07	3.00261e-06	Irish
Dorea longicatena	5.03476	4.2904	5.94071	1.29435	5.7051	0.210869	0.402	1.88892e-06	8.82365e-06	2.74366e-06	1.34639e-05	Irish
Alistipes	4.33707	3.82016	5.58244	1.52416	6.13998	0.224959	0.3966	3.58981e-05	0.000131934	3.03941e-06	1.46525e-05	Irish
Barnesiella intestinihominis	0.468012	0.0562132	3.39127	1.97473	8.18574	0.234676	0.3878	6.60469e-06	2.04069e-05	3.35264e-07	1.74698e-06	Irish
Roseburia	0.20129	-0.0995334	1.12518	1.22456	4.46169	0.237653	0.378524	3.36684e-05	0.000103467	1.6948e-07	8.539e-07	Irish
Lachnospiraceae FCS020 group	0.513326	0.141191	1.88583	1.40905	4.89679	0.252717	0.377924	1.45238e-05	5.15256e-05	3.57219e-08	2.03895e-07	Irish
Ruminococcaceae UCG-005	1.32443	0.996274	2.56839	1.56211	5.55708	0.253027	0.383323	5.18812e-05	0.000151786	4.3223e-07	2.16988e-06	Irish
Oscilibacter massiliensis	2.5662	2.18826	3.50004	1.31655	4.53303	0.258362	0.3752	5.30845e-07	2.4417e-06	5.12085e-09	4.04412e-08	Irish
Eubacterium eligens	1.42827	1.01343	3.1873	1.6958	5.71669	0.26421	0.379324	3.81126e-06	1.56173e-05	1.66111e-09	1.37268e-08	Irish
Lachnospiraceae UCG-010	1.27889	0.923792	2.38031	1.53673	5.04613	0.269715	0.3692	8.36558e-07	4.02038e-06	1.59129e-09	1.30122e-08	Irish
Lachnospiraceae ND3007 group	0.661372	0.27856	2.51263	1.6991	5.54929	0.27181	0.3726	2.13968e-06	8.79175e-06	1.07467e-09	8.63902e-09	Irish
Clostridiales vadinBB60 group	-0.292796	-0.599843	0.873293	1.61905	5.2174	0.282475	0.361528	2.4644e-06	8.53763e-06	6.44845e-09	4.16531e-08	Irish
Ruminococcaceae UCG-002	2.28516	1.69299	4.9113	2.03584	7.02289	0.283885	0.367327	1.04503e-06	5.36272e-06	2.68597e-09	2.19678e-08	Irish
Bacteroides vulgatus	8.45208	8.04481	9.49257	1.58509	5.01609	0.292044	0.359128	7.11879e-10	8.29958e-09	5.56273e-10	5.78505e-09	Irish
Lachnospira	1.33094	0.963998	2.86547	1.71214	5.19972	0.298925	0.360128	4.42346e-07	2.45056e-06	6.34216e-11	6.9607e-10	Irish
Ruminiclostridium 9	1.38836	1.04111	2.3759	1.54784	4.50023	0.303642	0.3504	2.30195e-08	1.58053e-07	2.31392e-11	2.59705e-10	Irish
Faecalibacterium prausnitzii	7.58616	6.96771	9.64199	2.1097	6.51216	0.32197	0.315537	3.25886e-12	6.32225e-11	4.47693e-19	3.72586e-17	Irish
Eubacterium rectale	6.95504	6.38328	8.45854	1.78031	5.06191	0.322267	0.3424	2.34982e-11	3.00164e-10	1.61574e-14	5.87921e-13	Irish
Bacteroidales	-0.0992678	-0.498672	1.52167	2.02636	5.2782	0.342819	0.338932	5.76345e-10	5.68167e-09	1.6804e-13	3.03951e-12	Irish
Roseburia inulinivorans	1.82653	1.38973	3.5028	2.09445	5.50705	0.343848	0.3446	5.10936e-09	4.1435e-08	2.30997e-12	3.82178e-11	Irish
Marseillibacter massiliensis	0.027198	-0.356997	1.99061	2.22547	5.68479	0.35198	0.34973	5.16554e-08	2.5646e-07	1.40511e-11	1.37366e-10	Irish
Odoribacter splanchnicus	0.977344	0.398424	3.89761	2.79241	5.79799	0.429806	0.306739	3.72686e-11	4.49605e-10	3.3767e-18	2.19568e-16	Irish
Lachnospiraceae UCG-004	0.118481	-0.469624	2.82862	3.23111	5.15831	0.559479	0.25095	3.1879e-21	7.4278e-19	2.23281e-29	5.20244e-27	Irish

## Sheet: Table S6
Supplementary table S6: Differentially used medications and supplements between patient from different geographic locations and IDB-subtype as determined with Fischer Exact tests
	All (%)		Ire (%)	Can (%)	Odds ratio	Conf.interval	Pvalue	P.adjust		CD (%)	UC (%)	Odds ratio	Conf.interval	Pvalue	P.adjust
Intestinal Antiinflammatory Agents	45.6543		57.5758	41.6347	0.525946	(0.39-0.7)	8.83438e-06	5.36858e-05		33.5106	59.8344	0.338696	(0.26-0.44)	1.67384e-17	6.61169e-16
Surgical Resection	33.2378		23.8636	36.3985	1.82487	(1.32-2.55)	0.00015628	0.000726244		54.7872	8.07453	13.7577	(9.47-20.42)	2.53918e-63	2.00595e-61
Vitamin A And D	29.5129		3.40909	38.3142	17.5718	(8.92-39.43)	6.7015e-34	2.64709e-32		34.0426	24.2236	1.6138	(1.22-2.14)	0.000527369	0.00416622
Lipid Modifying Agents	26.17		19.3182	28.4802	1.66237	(1.17-2.39)	0.00350088	0.0110628		26.9504	25.2588	1.09158	(0.82-1.46)	0.572742	0.766892
Calcium	23.4957		11.7424	27.4585	2.84247	(1.88-4.42)	5.97575e-08	5.90106e-07		25	21.7391	1.19979	(0.89-1.62)	0.242047	0.434584
Multivitamins, Combinations	22.6361		0	30.2682	Inf	(30.46-Inf)	3.12075e-35	2.4654e-33		27.4823	16.9772	1.85217	(1.36-2.54)	5.99373e-05	0.000947009
Drugs For Peptic Ulcer And GORD	20.3438		17.0455	21.4559	1.32906	(0.92-1.96)	0.13327	0.256789		24.8227	15.1139	1.85339	(1.34-2.58)	0.000112013	0.00147484
Other Analgesics And Antipyretics	19.9618		3.78788	25.4151	8.64533	(4.5-18.62)	2.78157e-17	7.3248e-16		21.9858	17.5983	1.31922	(0.96-1.82)	0.0878568	0.18265
Immunosuppressants	19.7708		20.0758	19.6679	0.97471	(0.68-1.41)	0.928817	1		24.1135	14.6998	1.8428	(1.33-2.57)	0.000133639	0.00150822
Vitamin B12 And Folic Acid	18.6246		7.19697	22.4777	3.7351	(2.26-6.5)	5.01765e-09	6.60657e-08		26.5957	9.31677	3.52254	(2.44-5.17)	3.37955e-13	8.89948e-12
Antidepressants	13.276		1.13636	17.3691	18.262	(6.03-90.32)	3.71232e-15	7.33183e-14		16.3121	9.73085	1.80714	(1.23-2.69)	0.00184945	0.011239
Antimetabolites	10.9838		20.4545	7.79055	0.328986	(0.22-0.5)	8.51661e-08	7.47569e-07		13.4752	8.07453	1.77206	(1.16-2.74)	0.00547137	0.0227494
Iron Preparations	9.74212		4.54545	11.4943	2.72519	(1.45-5.57)	0.000693671	0.00288421		12.234	6.8323	1.89969	(1.21-3.03)	0.0033625	0.0177091
Ascorbic Acid (Vitamin C)	9.16905		0.757576	12.0051	17.8487	(4.74-150.49)	1.48259e-10	2.34249e-09		9.92908	8.28157	1.22063	(0.78-1.92)	0.390881	0.605482
Antipropulsives	9.07354		4.54545	10.6003	2.48824	(1.32-5.1)	0.00271299	0.00893026		12.5887	4.96894	2.75189	(1.68-4.65)	2.00985e-05	0.000396944
Antiinflammatory/Antirheumatic Products, Non-Steroids	7.92741		2.27273	9.83397	4.6855	(2.02-13.32)	1.90262e-05	0.000107362		8.51064	7.24638	1.1905	(0.74-1.93)	0.492029	0.706732
Thyroid Preparations	7.73639		0.757576	10.0894	14.6816	(3.88-124.4)	1.43787e-08	1.62274e-07		8.33333	7.03934	1.20033	(0.74-1.96)	0.486839	0.706732
Beta Blocking Agents	6.9723		6.06061	7.27969	1.21671	(0.67-2.31)	0.577275	0.712574		7.2695	6.62526	1.10474	(0.67-1.85)	0.716254	0.870525
Ace Inhibitors, Plain	6.78128		5.68182	7.15198	1.27837	(0.7-2.48)	0.480192	0.621888		5.67376	8.07453	0.685046	(0.41-1.14)	0.139247	0.275012
Opioids	6.39924		3.40909	7.40741	2.26521	(1.09-5.28)	0.0199895	0.050941		8.86525	3.51967	2.66439	(1.49-5)	0.000361086	0.00316954
Anxiolytics	5.53964		0.378788	7.27969	20.6224	(3.52-829.86)	1.1096e-06	7.96895e-06		6.91489	3.93375	1.81314	(1.01-3.37)	0.0416505	0.10968
Drugs Affecting Bone Structure And Mineralization	5.2531		0.757576	6.76884	9.49995	(2.47-81.04)	2.13047e-05	0.000112204		6.73759	3.51967	1.97908	(1.07-3.79)	0.0254483	0.0804166
Hypnotics And Sedatives	4.96657		0	6.64112	Inf	(4.86-Inf)	2.42883e-07	1.91878e-06		6.38298	3.31263	1.98881	(1.06-3.89)	0.0229027	0.0753882
Angiotensin Ii Receptor Blockers (Arbs), Plain	4.77555		1.51515	5.87484	4.0535	(1.46-15.66)	0.00243576	0.00836632		4.60993	4.96894	0.92433	(0.5-1.71)	0.884603	0.998337
Selective Calcium Channel Blockers With Mainly Vascular Effects	4.58453		5.30303	4.34227	0.810756	(0.42-1.66)	0.499818	0.636865		3.36879	6.00414	0.5461	(0.29-1.02)	0.0532043	0.131348
Blood Glucose Lowering Drugs, Excl. Insulins	4.10697		4.16667	4.08685	0.980045	(0.47-2.19)	1	1		2.83688	5.59006	0.493432	(0.25-0.96)	0.0286639	0.0870943
Antiepileptics	3.91595		1.51515	4.72542	3.22147	(1.14-12.56)	0.017033	0.0462157		3.5461	4.34783	0.808991	(0.41-1.59)	0.526224	0.716753
Adrenergics, Inhalants	3.82044		3.40909	3.95913	1.16782	(0.53-2.83)	0.85289	0.94899		4.25532	3.31263	1.2969	(0.65-2.65)	0.518355	0.716753
Hormonal Contraceptives For Systemic Use	3.53391		3.0303	3.7037	1.23053	(0.54-3.16)	0.702927	0.816635		3.90071	3.10559	1.26614	(0.62-2.66)	0.507445	0.715859
Drugs For Constipation	3.53391		3.0303	3.7037	1.23053	(0.54-3.16)	0.702927	0.816635		2.83688	4.34783	0.642616	(0.31-1.31)	0.239603	0.434584
Estrogens	3.34288		1.13636	4.08685	3.70401	(1.14-19.06)	0.0175503	0.0462157		2.30496	4.55487	0.494716	(0.23-1.04)	0.056706	0.135751
Antihistamines For Systemic Use	3.24737		2.27273	3.57599	1.59414	(0.64-4.76)	0.421423	0.576828		3.36879	3.10559	1.08765	(0.52-2.33)	0.862502	0.987503
Other Antineoplastic Agents	3.15186		0	4.21456	Inf	(2.95-Inf)	0.000115927	0.000572391		3.90071	2.27743	1.7408	(0.8-4.02)	0.156979	0.302472
Other Plain Vitamin Preparations	2.96084		0	3.95913	Inf	(2.75-Inf)	0.000184697	0.000810613		3.19149	2.69151	1.19169	(0.55-2.68)	0.716154	0.870525
Antithrombotic Agents	2.67431		2.27273	2.80971	1.24285	(0.48-3.79)	0.825848	0.932029		2.65957	2.69151	0.98782	(0.43-2.28)	1	1
Other Drugs For Obstructive Airway Diseases, Inhalants	2.67431		4.54545	2.04342	0.438471	(0.19-1.03)	0.0441551	0.0996644		2.65957	2.69151	0.98782	(0.43-2.28)	1	1
Diuretics	2.48329		0	3.32056	Inf	(2.27-Inf)	0.000832376	0.00328789		3.5461	1.24224	2.91995	(1.12-8.96)	0.0171687	0.0616513
Vitamin B-Complex, Incl. Combinations	2.19675		0	2.93742	Inf	(1.98-Inf)	0.00234737	0.00836632		2.30496	2.07039	1.11583	(0.45-2.87)	0.835671	0.970854
Digestives, Incl. Enzymes	2.10124		1.13636	2.42656	2.16239	(0.63-11.5)	0.319375	0.488638		2.12766	2.07039	1.02824	(0.4-2.68)	1	1
Antipsychotics	2.00573		1.89394	2.04342	1.08049	(0.37-3.81)	1	1		2.83688	1.0352	2.78864	(0.97-9.81)	0.0460121	0.117257
Decongestants And Other Nasal Preparations For Topical Use	1.91022		1.89394	1.91571	1.01171	(0.35-3.59)	1	1		0.886525	3.10559	0.279388	(0.08-0.82)	0.0114539	0.0452429
Angiotensin Ii Receptor Blockers (Arbs), Combinations	1.7192		3.0303	1.27714	0.414382	(0.15-1.22)	0.0946483	0.196769		1.77305	1.65631	1.0717	(0.38-3.15)	1	1
Other Mineral Supplements	1.7192		0	2.29885	Inf	(1.5-Inf)	0.0104926	0.029604		2.12766	1.24224	1.72739	(0.59-5.65)	0.343159	0.553256
Antacids	1.62369		0	2.17114	Inf	(1.41-Inf)	0.00992419	0.029604		1.77305	1.44928	1.2272	(0.42-3.83)	0.807991	0.952705
Antiglaucoma Preparations And Miotics	1.43266		1.51515	1.40485	0.926228	(0.27-4.02)	1	1		1.59574	1.24224	1.28888	(0.41-4.43)	0.795665	0.952387
Antimalarials	1.43266		1.51515	1.40485	0.926228	(0.27-4.02)	1	1		0.886525	2.07039	0.423415	(0.11-1.37)	0.123283	0.249727
Drugs Used In Benign Prostatic Hypertrophy	1.33715		0	1.78799	Inf	(1.13-Inf)	0.0270187	0.0627787		1.41844	1.24224	1.14374	(0.35-4.03)	1	1
Antimigraine Preparations	1.33715		0	1.78799	Inf	(1.13-Inf)	0.0270187	0.0627787		0.70922	2.07039	0.338191	(0.08-1.18)	0.0632255	0.140168
High-Ceiling Diuretics	1.33715		0	1.78799	Inf	(1.13-Inf)	0.0270187	0.0627787		0.70922	2.07039	0.338191	(0.08-1.18)	0.0632255	0.140168
Belladonna And Derivatives, Plain	1.33715		0.757576	1.53257	2.03786	(0.45-18.86)	0.537001	0.673382		2.30496	0.207039	11.3572	(1.69-483.24)	0.0024499	0.0138244
Agents For Treatment Of Hemorrhoids And Anal Fissures For Topical Use	1.33715		0.378788	1.66028	4.43625	(0.66-189.27)	0.210383	0.377733		0.886525	1.86335	0.47141	(0.12-1.58)	0.18762	0.352905
Potassium	1.24164		0	1.66028	Inf	(1.04-Inf)	0.0469793	0.103093		2.30496	0	Inf	(2.65-Inf)	0.000340746	0.00316954
Propulsives	1.05062		0.757576	1.14943	1.52266	(0.31-14.57)	0.739783	0.846998		1.77305	0.207039	8.68668	(1.23-377.71)	0.0138877	0.0522444
Other Antibacterials	1.05062		0	1.40485	Inf	(0.85-Inf)	0.0751437	0.160442		1.95035	0	Inf	(2.18-Inf)	0.00124835	0.00821833
Other Dermatological Preparations	0.859599		0.378788	1.02171	2.71303	(0.36-120.86)	0.462918	0.609509		0.886525	0.828157	1.07106	(0.23-5.43)	1	1
Muscle Relaxants, Centrally Acting Agents	0.859599		0	1.14943	Inf	(0.67-Inf)	0.122186	0.241317		0.531915	1.24224	0.425471	(0.07-2)	0.315895	0.51991
Antigout Preparations	0.859599		0	1.14943	Inf	(0.67-Inf)	0.122186	0.241317		0.531915	1.24224	0.425471	(0.07-2)	0.315895	0.51991
Antiadrenergic Agents, Peripherally Acting	0.859599		3.40909	0	0	(0-0.17)	3.71553e-06	2.44606e-05		1.59574	0	Inf	(1.71-Inf)	0.00461638	0.0202608
Other Systemic Drugs For Obstructive Airway Diseases	0.859599		0.378788	1.02171	2.71303	(0.36-120.86)	0.462918	0.609509		0	1.86335	0	(0-0.43)	0.000908691	0.00652605
Insulins And Analogues	0.859599		2.27273	0.383142	0.165737	(0.03-0.78)	0.0101436	0.029604		0.531915	1.24224	0.425471	(0.07-2)	0.315895	0.51991
Drugs For Functional Gastrointestinal Disorders	0.764088		1.13636	0.63857	0.559486	(0.11-3.63)	0.423494	0.576828		1.06383	0.414079	2.5838	(0.46-26.29)	0.298968	0.51991
Urologicals	0.668577		0.378788	0.766284	2.02987	(0.24-93.73)	0.686576	0.816635		0.531915	0.828157	0.640654	(0.09-3.81)	0.709734	0.870525
Other Cardiac Preparations	0.668577		0	0.893997	Inf	(0.49-Inf)	0.201832	0.370807		0.531915	0.828157	0.640654	(0.09-3.81)	0.709734	0.870525
Antiarrhythmics, Class I And Iii	0.668577		0.378788	0.766284	2.02987	(0.24-93.73)	0.686576	0.816635		0	1.44928	0	(0-0.59)	0.00434275	0.020181
Cardiac Glycosides	0.668577		0	0.893997	Inf	(0.49-Inf)	0.201832	0.370807		0	1.44928	0	(0-0.59)	0.00434275	0.020181
Diuretics And Potassium-Sparing Agents In Combination	0.573066		0	0.766284	Inf	(0.4-Inf)	0.346376	0.488638		0.531915	0.621118	0.855744	(0.11-6.42)	1	1
Quinolone Antibacterials	0.573066		0.378788	0.63857	1.68942	(0.19-80.22)	1	1		0.35461	0.828157	0.426493	(0.04-2.99)	0.422985	0.630487
Ace Inhibitors, Combinations	0.573066		0.378788	0.63857	1.68942	(0.19-80.22)	1	1		1.06383	0	Inf	(1.01-Inf)	0.0336121	0.0915641
Direct Acting Antivirals	0.573066		0	0.766284	Inf	(0.4-Inf)	0.346376	0.488638		0.35461	0.828157	0.426493	(0.04-2.99)	0.422985	0.630487
Vitamin B1, Plain And In Combination With Vitamin B6 And B12	0.573066		0	0.766284	Inf	(0.4-Inf)	0.346376	0.488638		0.531915	0.621118	0.855744	(0.11-6.42)	1	1
Hormone Antagonists And Related Agents	0.573066		0	0.766284	Inf	(0.4-Inf)	0.346376	0.488638		1.06383	0	Inf	(1.01-Inf)	0.0336121	0.0915641
Chemotherapeutics For Topical Use	0.573066		0	0.766284	Inf	(0.4-Inf)	0.346376	0.488638		1.06383	0	Inf	(1.01-Inf)	0.0336121	0.0915641
Corticosteroids For Systemic Use, Plain	0.477555		0	0.63857	Inf	(0.31-Inf)	0.338458	0.488638		0.35461	0.621118	0.569707	(0.05-4.99)	0.666621	0.863329
Potassium-Sparing Agents	0.477555		0	0.63857	Inf	(0.31-Inf)	0.338458	0.488638		0.886525	0	Inf	(0.79-Inf)	0.0656481	0.140168
Tonics	0.477555		0	0.63857	Inf	(0.31-Inf)	0.338458	0.488638		0.886525	0	Inf	(0.79-Inf)	0.0656481	0.140168
Corticosteroids, Plain	0.477555		0	0.63857	Inf	(0.31-Inf)	0.338458	0.488638		0.531915	0.414079	1.28579	(0.15-15.45)	1	1
Antivertigo Preparations	0.477555		0	0.63857	Inf	(0.31-Inf)	0.338458	0.488638		0.70922	0.207039	3.43925	(0.34-169.76)	0.381291	0.60244
Immunostimulants	0.477555		0	0.63857	Inf	(0.31-Inf)	0.338458	0.488638		0.35461	0.621118	0.569707	(0.05-4.99)	0.666621	0.863329
Progestogens And Estrogens In Combination	0.477555		1.89394	0	0	(0-0.36)	0.000990593	0.00372652		0	1.0352	0	(0-0.93)	0.0206603	0.0709636

## Sheet: Table S7
Supplementary table S7: Comparison of intra-personal alpha and beta diversity measures between patients that started a new drug and those who did not.
	Chao1 diversity differences
	Min	1st Qu	Mean	Median	3rd Qu	Max	P value	P adjust
CD yes	1.666	20.9303	46.649	74.2176	96.372	407.353	0.09489	0.18978
CD no	0.041	19.3242	39.141	58.171	76.3522	432.863
UC yes	0.174	20.9887	47.7795	70.2021	91.626	347.768	0.7227	0.83
UC no	0.121	22.6737	53.6225	70.6411	95.9095	371.748
	Shannon diversity differences
	Min	1st Qu	Mean	Median	3rd Qu	Max	P value	P adjust
CD yes	0	0.22375	0.4455	0.601378	0.81175	2.964	0.02844	0.11376
CD no	0.002	0.11775	0.3755	0.452236	0.66525	1.644
UC yes	0.001	0.1465	0.385	0.502266	0.68675	2.215	0.3324	0.53184
UC no	0.004	0.13075	0.3325	0.472086	0.66675	3.016
	Intra personal Aitchison distances
	Min	1st Qu	Mean	Median	3rd Qu	Max	P value	P adjust
CD yes	13.5562	23.5109	28.224	32.6134	44.0606	64.9957	0.05033	0.134213
CD no	11.5012	22.5163	26.9891	29.7891	34.7413	61.432
UC yes	8.66134	25.1057	30.8354	34.5051	45.8594	58.1314	0.744	0.83
UC no	13.0018	25.0968	30.6371	33.8888	43.6975	59.0082
	Intra personal Jaccard distances
	Min	1st Qu	Mean	Median	3rd Qu	Max	P value	P adjust
CD yes	0.253846	0.416845	0.504482	0.545154	0.67686	0.909502	0.00353	0.02824
CD no	0.254545	0.374264	0.467609	0.4993	0.628691	0.879668
UC yes	0.22807	0.358246	0.420345	0.482256	0.59547	0.902222	0.83	0.83
UC no	0.240642	0.356592	0.416017	0.483905	0.619329	0.880503

## Sheet: Table S8
Supplementary table S8: Multivariate regression analysis with vpthemall. "naive" denotes the naïve effect of each factor on the gut microbial composition, "unique" denotes the conservative estimate after partitioning out the effect of all variables,"interaction" is the difference between "naive"and "unique"
	Shared R2	explained variance (naive)	Pvalue	P.adjust	Unique R2	explained variance (unique)	Pvalue	P.adjust	Interaction R2	explained variance (interaction)	Interaction effect (%)
Resection	0.0370897	0.0370897	0.0001	0.000128	0.0168031	0.0168031	0.0001	0.000128	0.0202866	0.0202866	0.54696
Geographic Location	0.0172558	0.0172558	0.0001	0.000128	0.0122736	0.0122736	0.0001	0.000128	0.00498225	0.00498225	0.288728
IBD-subtype	0.0181779	0.0181779	0.0001	0.000128	0.00249534	0.00249534	0.0001	0.000128	0.0156825	0.0156825	0.862727
Drugs For Peptic Ulcer And GORD	0.00464464	0.00464464	0.0001	0.000128	0.00220215	0.00220215	0.0001	0.000128	0.00244249	0.00244249	0.525873
Age	0.00395994	0.00395994	0.0001	0.000128	0.00336834	0.00336834	0.0001	0.000128	0.000591601	0.000591601	0.149396
Polypharmacy	0.00644312	0.00644312	0.0001	0.000128	0.00233303	0.00233303	0.0001	0.000128	0.00411008	0.00411008	0.637903
Antacids	0.00215413	0.00215413	0.0001	0.000128	0.00125836	0.00125836	0.0002	0.000237037	0.000895769	0.000895769	0.415838
Intestinal Antiinflammatory Agents	0.00551373	0.00551373	0.0001	0.000128	0.00181174	0.00181174	0.0001	0.000128	0.00370199	0.00370199	0.671413
Topical Corticosteroids	0.00127983	0.00127983	0.0004	0.000441379	0.000992348	0.000992348	0.001	0.00103226	0.000287486	0.000287486	0.224628
HFD-Index	0.00340616	0.00340616	0.0001	0.000128	0.00162348	0.00162348	0.0001	0.000128	0.00178268	0.00178268	0.52337
Disease Activity	0.00204554	0.00204554	0.0001	0.000128	0.00134668	0.00134668	0.0001	0.000128	0.000698864	0.000698864	0.341652
Plain Lipid Modifying Agents	0.000702007	0.000702007	0.011	0.011	0.0016897	0.0016897	0.0001	0.000128	-0.000987693	-0.000987693	-1.40696
Vitamin C	0.00246954	0.00246954	0.0001	0.000128	0.00122595	0.00122595	0.0002	0.000237037	0.00124359	0.00124359	0.503571
Years since Diagnosis	0.00821964	0.00821964	0.0001	0.000128	0.00184133	0.00184133	0.0001	0.000128	0.00637831	0.00637831	0.775984
Insulins and Analogues	0.00150138	0.00150138	0.0004	0.000441379	0.00168831	0.00168831	0.0001	0.000128	-0.000186933	-0.000186933	-0.124508
Antimalarials	0.00138422	0.00138422	0.0006	0.00064	0.00149071	0.00149071	0.0001	0.000128	-0.000106489	-0.000106489	-0.0769312
						0.0173

## Sheet: Table S9
Supplementary table S9: Number of significant, shared and co-directional associations between taxa and metadata as well as their minimum, maximun and median effectsizes
		Effect						Associations					Disease Associations					Cohort Associations
ATC3-Code	Name	Minimum	Min taxa	Maximum	Max tax	Median	Top 3 affected taxa	All	Positive	Negative	Confounded	Confounder	Shared	Shared positive	Shared negative	Co-directional	Co-directional (%)	Shared	Shared positive	Shared negative	Co-directional	Co-directional (%)
NA	Geographic Location	-0.515771	Lachnospiraceae UCG-004	0.383655	Saccharimonadaceae	0.132464	Lachnospiraceae UCG-004 , Saccharimonadaceae , Neglecta timonensis	155	101	54	26	Disease, Age of onset, Resection, A11C, A07D, N05B, HFD, A07E, Activity, C09C, N02A, A09A, A02A, J01X, A11A, B03B, M05B, D06B, Age, H03A, C02C, N06A	127	78	31	109	85.8268	155	101	54	155	100
NA	Age	-0.148669	Flavonifractor plautii	0.182896	Coriobacteriales	0.0886309	Coriobacteriales , Eggerthellaceae , Mollicutes RF39	51	32	19	12	Cohort, Age of onset, A02B, C07A, C09C	36	16	8	24	66.6667	37	22	13	35	94.5946
NA	Biological Sex	-0.201649	Ruthenibacterium lactatiformans	0.198605	Roseburia	-0.10207	Ruthenibacterium lactatiformans, Roseburia , Roseburia inulinivorans	33	15	18	20	Cohort, A07E, Disease, Resection, Alcohol, Age of onset, A11C, B03B, N05B, L01X, HFD	26	1	2	3	11.5385	29	0	0	0	0
NA	Alcohol Consumption	-0.139549	Alistipes putredinis	0.149226	Sporobacter termitidis	0.0886024	Sporobacter termitidis, Escherichia-Shigella, Alistipes putredinis	86	68	18	3	Disease, Resection, L04A, A07D, N02A, A12B, C05A, N06A	84	68	16	84	100	66	44	9	53	80.303
NA	IBD-Subtype	-0.383581	Faecalibacterium prausnitzii	0.380108	Saccharimonadales	0.174691	Faecalibacterium prausnitzii, Saccharimonadales , Veillonellaceae	192	137	55	116	Resection, A07E, B03A, A07D, N02A, A12B, Age of onset, Cohort, Sex	192	137	55	192	100	127	78	31	109	85.8268
NA	Disease Activity	-0.128549	Lachnospiraceae NK4A136 group	0.175279	Parvimonas micra	0.117411	Parvimonas micra, Intestinibacter bartlettii, Peptostreptococcus stomatis	34	27	7	7	Cohort, Disease	33	27	6	33	100	26	21	5	26	100
NA	HFD-Index	-0.155172	Lactobacillus reuteri	0.159136	Ruminococcaceae UCG-013	-0.0903218	Ruminococcaceae UCG-013 , Blautia obeum, Lactobacillus reuteri	106	20	86	26	Resection, N02A, A10A, Cohort, Sex, A11C, Disease, C02C	103	1	5	6	5.82524	66	7	14	21	31.8182
NA	Years since Diagnosis	-0.290363	Faecalibacterium prausnitzii	0.205896	Caproiciproducens	0.121485	Faecalibacterium prausnitzii, Eubacterium rectale, Caproiciproducens	169	130	39	111	Resection, Disease, Cohort, A07D, Age	158	125	33	158	100	120	78	29	107	89.1667
NA	Surgical Resection	-0.56224	Faecalibacterium prausnitzii	0.619448	Enterococcus diestrammenae	0.314275	Enterococcus diestrammenae, Veillonellaceae , Fusobacterium nucleatum	198	145	53	9	Disease, A07E, Age of onset, Cohort	177	133	44	177	100	133	82	29	111	83.4586
A07E	INTESTINAL ANTIINFLAMMATORY AGENTS	-0.242538	Fusobacterium nucleatum	0.192535	Faecalibacterium prausnitzii	-0.132145	Fusobacterium nucleatum, Escherichia-Shigella, Veillonellaceae	140	27	113	72	Resection, Disease, Cohort, J01X, Sex	129	0	0	0	0	97	3	5	8	8.24742
A11C	VITAMIN A AND D, INCL. COMBINATIONS OF THE TWO	-0.218223	Bacteroidales	0.220898	Streptococcus	0.0997623	Streptococcus , Bacteroidales , Erysipelatoclostridium ramosum	97	64	33	23	A11A, Resection, B03B, Cohort, N02B, Disease, Age of onset, L04A, N06A, A07D, C09C, N02A, N05B, B03A, Age, Sex, A12B, Alcohol, A02B, L01X, D06B, HFD, M05B	87	57	28	85	97.7011	85	56	29	85	100
A02B	DRUGS FOR PEPTIC ULCER AND GORD	-0.228561	Ruminococcaceae UCG-002	0.41533	Streptococcus	0.128269	Streptococcus , Rothia mucilaginosa, Streptococcus mutans	83	54	29	20	C09C, Cohort, Disease, Activity, Age of onset, Resection, N06A, A07D, N02A, N05A, L04A, A12B, Alcohol, HFD, B03B, A02A, A11A, J01M, C07A, N05C	77	50	27	77	100	57	35	14	49	85.9649
A12A	CALCIUM	-0.154269	Ruminococcus callidus	0.226313	Erysipelatoclostridium ramosum	0.132416	Erysipelatoclostridium ramosum, Ruminococcus callidus, Absiella dolichum	9	5	4	3	Cohort, A11C, B03A, Age, Sex, Age of onset, A11A, N02B, A11G	7	5	2	7	100	8	5	3	8	100
A11A	MULTIVITAMINS, COMBINATIONS	-0.193874	Eubacterium	0.19975	Streptococcus	0.115961	Streptococcus , Eubacterium , Erysipelatoclostridium ramosum	58	37	21	17	Cohort, Disease, Resection, A07E, L04A, N06A, N02A, A12B, G03F, A11C, C10A, B03B, A07D, A02A, Age, Sex, B03A, M05B	48	32	14	46	95.8333	52	35	17	52	100
L04A	IMMUNOSUPPRESSANTS	-0.234023	Ruminococcaceae UCG-002	0.255625	Acidaminococcus intestini	0.134231	Acidaminococcus intestini, Blautia hydrogenotrophica, Pseudomonas	124	100	24	49	Disease, Resection, A07E, A07D, N02A, A12B, J01M, A11C, C09C, N03A, A09A, B03B, N06A, N05B, A02A	120	98	22	120	100	90	62	15	77	85.5556
N02B	OTHER ANALGESICS AND ANTIPYRETICS	-0.240925	Lachnospiraceae UCG-004	0.155508	Family XIII	-0.154789	Lachnospiraceae UCG-004 , Ruminococcus callidus, Family XIII	5	1	4	1	Cohort, B03B, N06A, N02A	3	1	2	3	100	4	1	3	4	100
B03B	VITAMIN B12 AND FOLIC ACID	-0.219995	Eubacterium rectale	0.285085	Family XIII AD3011 group	0.136644	Family XIII AD3011 group , Eisenbergiella , Erysipelatoclostridium ramosum	101	81	20	26	Cohort, Disease, Age of onset, Resection, L04A, M05B, A07D, A09A, G03F, N02A, A12B, M01A, N05B, Age, H03A, N05A, D06B, Alcohol, B03A, A11C, A11A, N02B, A11G, A02B, N06A, A03B	98	78	20	98	100	77	60	15	75	97.4026
N06A	ANTIDEPRESSANTS	-0.217079	Ruminococcaceae UCG-002	0.249469	Streptococcus mutans	0.145977	Streptococcus mutans, Neglecta timonensis, Ruminococcaceae UCG-002	73	59	14	31	Cohort, A07D, N02A, Disease, Resection, L04A, A12B, A02B, Alcohol, Age of onset, C07A, A07E, J01X, A10A, Age, B03B, H03A, N03A, N05A, N05B, D06B	69	56	13	69	100	62	49	13	62	100
L01B	ANTIMETABOLITES	-0.22633	Ruminococcaceae unclassifed	-0.22633	Ruminococcaceae unclassifed	-0.22633	Ruminococcaceae unclassifed, NA, NA	1	0	1	0		0	0	0	0	0	0	0	0	0	0
B03A	IRON PREPARATIONS	-0.233696	Ruminococcaceae	0.296089	Faecalitalea cylindroides	0.18809	Faecalitalea cylindroides, Clostridium scindens, Ruminococcaceae	15	10	5	4	Resection, A02A, Cohort, Disease, Age of onset, A11C, A07D, H03A, N02A, A09A	15	10	5	15	100	12	8	4	12	100
M01A	ANTIINFLAMMATORY AND ANTIRHEUMATIC PRODUCTS, NON-STEROIDS	-0.269585	Coprococcus eutactus	0.249063	Defluviitaleaceae UCG-011	-0.209344	Coprococcus eutactus, Ruminococcus callidus, Defluviitaleaceae UCG-011	14	4	10	3	Cohort, Age, L04A	10	1	0	1	10	8	3	5	8	100
A07D	ANTIPROPULSIVES	-0.433326	Ruminococcaceae	0.46464	Pseudomonas	0.28264	Pseudomonas , Enterococcus diestrammenae, Fusobacterium nucleatum	167	135	32	110	Resection, Age of onset, N02A, Cohort, Disease, A02B, L04A, A02A, N05B, M05B, A09A, L01X, Age, N06A, HFD, C02C, A12B, D06B, C07A, A10A, J01M, B03B	152	126	26	152	100	111	74	18	92	82.8829
A11G	ASCORBIC ACID (VITAMIN C), INCL. COMBINATIONS	-0.261895	Eubacterium rectale	0.240449	Ihubacter massiliensis	0.193579	Eubacterium rectale, Faecalibacterium prausnitzii, Ihubacter massiliensis	16	9	7	8	Cohort, Alcohol, Age of onset, A11C, B03B, N05B, L01X, C05A, Age, A02B, A11A, C09C	16	9	7	16	100	16	9	7	16	100
H03A	THYROID PREPARATIONS	-0.296935	Bacteroides vulgatus	0.26795	Shuttleworthia	0.224996	Bacteroides vulgatus, Shuttleworthia , Family XIII AD3011 group	12	10	2	2	Cohort, Age, D11A, N06A, A07D, A02A	8	7	1	8	100	10	8	2	10	100
C07A	BETA BLOCKING AGENTS	-0.270006	Romboutsia timonensis	0.306827	Rothia mucilaginosa	0.217518	Rothia mucilaginosa, Lactobacillus reuteri, Acidaminococcus intestini	13	10	3	3	Age of onset, A02B, A07D, C09C, N02A	13	10	3	13	100	9	7	0	7	77.7778
C09A	ACE INHIBITORS, PLAIN	-0.354133	Romboutsia timonensis	-0.330351	Clostridium sensu stricto 1	-0.342242	Romboutsia timonensis, Clostridium sensu stricto 1 , NA	2	0	2	0		2	0	2	2	100	1	0	0	0	0
C09C	ANGIOTENSIN II RECEPTOR BLOCKERS (ARBs), PLAIN	-0.367101	Clostridiales	0.455486	Saccharimonadaceae	0.240221	Saccharimonadaceae , Absiella dolichum, Clostridiales	70	51	19	29	Resection, Cohort, Age of onset, G03F, A11C, A12A, L04A, A02B, Age, Activity, C07A, N05B, B01A, A02A, M05B	66	49	17	66	100	53	41	10	51	96.2264
N02A	OPIOIDS	-0.342979	Alistipes	0.361407	Veillonellaceae	0.225419	Veillonellaceae , Coprobacillus cateniformis, Porphyromonas	112	94	18	49	Resection, Disease, N06A, Cohort, Alcohol, Age of onset, A11C, A02B, L04A, A07D, N05B, A02A, HFD, Activity, B03A, B03B, A07E, L01X	110	93	17	110	100	78	54	12	66	84.6154
N05B	ANXIOLYTICS	-0.3495	Clostridiales	0.372511	Enterococcus diestrammenae	0.230518	Enterococcus diestrammenae, Granulicatella , Clostridiales	100	75	25	27	A02B, Age of onset, Resection, L04A, A07D, Cohort, N06A, Alcohol, Disease, N02B, B03A, N02A, Age, Sex, A11C, B03B, H03A, M05B, A11G, C09C, C03D, A11A, A12B, L01X	94	70	23	93	98.9362	76	58	14	72	94.7368
M05B	DRUGS AFFECTING BONE STRUCTURE AND MINERALIZATION	-0.403226	Roseburia inulinivorans	0.342375	Family XIII AD3011 group	0.229802	Roseburia inulinivorans, Faecalibacterium prausnitzii, Fusicatenibacter	45	33	12	16	Resection, Cohort, Age, Age of onset, A11C, A12A, N05B, Disease, A11A, A07D, N02A, G03F, H03A, B03A, A12B, Sex, A02B, C09C, B03B, N06A	42	32	10	42	100	43	32	11	43	100
N03A	ANTIEPILEPTICS	-0.332687	Lachnospiraceae NK4A136 group	0.384862	Intestinimonas	0.272414	Intestinimonas , Anaerofilum , Family XIII AD3011 group	31	24	7	13	Alcohol, Resection, L01B, Cohort, N06A, H03A, L04A, Age, Age of onset, A07E, A11G, N02A, A02B, A03F	24	21	2	23	95.8333	23	16	5	21	91.3043
G03A	HORMONAL CONTRACEPTIVES FOR SYSTEMIC USE	-0.380198	Ruminococcaceae NK4A214 group	0.350602	Blautia massiliensis	-0.014798	Ruminococcaceae NK4A214 group , Blautia massiliensis, NA	2	1	1	0		1	0	1	1	100	1	1	0	1	100
A06A	DRUGS FOR CONSTIPATION	-0.364624	Bifidobacterium longum	-0.358148	Blautia hydrogenotrophica	-0.361386	Bifidobacterium longum, Blautia hydrogenotrophica, NA	2	0	2	0		2	0	1	1	50	1	0	0	0	0
L01X	OTHER ANTINEOPLASTIC AGENTS	0.353535	Streptococcus	0.363397	Escherichia-Shigella	0.358855	Escherichia-Shigella, Collinsella , Streptococcus	3	3	0	2	Cohort, Resection, A11C, B03B, A07D, N05B, A02B	3	3	0	3	100	2	2	0	2	100
B01A	ANTITHROMBOTIC AGENTS	0.378803	Lactobacillus	0.414622	Rothia dentocariosa	0.412099	Rothia dentocariosa, Streptococcus , Lactobacillus	3	3	0	1	Age of onset, A02B, C07A	3	3	0	3	100	3	3	0	3	100
G03C	ESTROGENS	-0.360757	Alistipes obesi	0.343591	Negativibacillus massiliensis	-0.347826	Alistipes obesi, Coprococcus eutactus, Negativibacillus massiliensis	3	1	2	0		1	0	0	0	0	2	0	1	1	50
C09D	ANGIOTENSIN II RECEPTOR BLOCKERS (ARBs), COMBINATIONS	0.555879	Holdemanella biformis	0.602635	Bacteroides massiliensis	0.571429	Bacteroides massiliensis, Bacteroides salyersiae, Rhodospirillales	4	4	0	1	C02C	4	4	0	4	100	1	0	0	0	0
N05A	ANTIPSYCHOTICS	-0.534392	Subdoligranulum	0.474056	Ihubacter massiliensis	0.405737	Subdoligranulum , Ihubacter massiliensis, Phocea	13	11	2	6	Resection, N06A, A07D, Alcohol, Disease, HFD, Age of onset, N03A	13	11	2	13	100	11	8	1	9	81.8182
A09A	DIGESTIVES, INCL. ENZYMES	-0.456497	Ruminococcaceae UCG-005	0.512018	Bacteroides salyersiae	0.359024	Bacteroides salyersiae, Phascolarctobacterium faecium, Veillonellaceae	48	39	9	16	Age of onset, Resection, A10A, L04A, A02A, J01M, C09C	46	38	8	46	100	33	22	8	30	90.9091
A02A	ANTACIDS	-0.550657	Lachnospiraceae NK4A136 group	0.582981	Enterococcus	0.408567	Enterococcus , Clostridium perfringens, Enterobacteriaceae	61	50	11	9	A12B, Cohort, L04A, B03A, A07D, C09C, N02A, A02B, A09A	61	50	11	61	100	45	37	7	44	97.7778
A12B	POTASSIUM	-0.71656	Ruminococcaceae	0.675644	Lactobacillus delbrueckii	0.467788	Ruminococcaceae , Butyricicoccus , Lactobacillus delbrueckii	109	86	23	41	Resection, Disease, A07D, Age of onset, A11C, A02B, C09C, L04A, N05B, Alcohol, N06A, A02A, Cohort, B03B, Sex, N02B, L01X, A07E, M05B, G03C	106	86	20	106	100	74	49	13	62	83.7838
P01B	ANTIMALARIALS	-0.589018	Gemmiger formicilis	0.581395	Clostridium spiroforme	-0.51053	Gemmiger formicilis, Clostridium spiroforme, Coprococcus catus	6	1	5	1	C05A	4	0	3	3	75	5	1	3	4	80
D11A	OTHER DERMATOLOGICAL PREPARATIONS	-0.626087	Blautia obeum	0.761675	Colidextribacter massiliensis	0.549436	Colidextribacter massiliensis, Mollicutes RF39 , Blautia obeum	10	8	2	3	Resection	7	6	1	7	100	8	6	0	6	75
C05A	AGENTS FOR TREATMENT OF HEMORRHOIDS AND ANAL FISSURES FOR TOPICAL USE	-0.60614	Erysipelotrichaceae UCG-003	-0.529526	Coprococcus catus	-0.569907	Erysipelotrichaceae UCG-003 , Dorea longicatena, Marseillibacter massiliensis	4	0	4	0		4	0	4	4	100	3	0	3	3	100
J01X	OTHER ANTIBACTERIALS	-0.603545	Clostridiales	0.70007	Enterobacteriaceae	0.485784	Enterobacteriaceae , Actinomyces , Enterococcus diestrammenae	50	45	5	14	Disease, Age of onset, Resection, A07E, Cohort	48	44	4	48	100	33	27	3	30	90.9091
C02C	ANTIADRENERGIC AGENTS, PERIPHERALLY ACTING	-0.770071	Ruminiclostridium 5	0.800685	Holdemanella biformis	0.673946	Holdemanella biformis, Ruminiclostridium 5 , Bilophila wadsworthia	6	4	2	2	Resection	5	3	2	5	100	3	0	0	0	0
A10A	INSULINS AND ANALOGUES	-0.763006	Butyricicoccus	0.794905	Acidaminococcus intestini	0.537786	Acidaminococcus intestini, Butyricicoccus , Clostridium baratii	55	45	10	17	J01M, HFD, A07D, A09A, N06A, Activity, A02B, C07A, Cohort	54	45	9	54	100	35	23	6	29	82.8571
D06B	CHEMOTHERAPEUTICS FOR TOPICAL USE	0.790906	Holdemanella biformis	0.885687	Senegalimassilia anaerobia	0.81236	Senegalimassilia anaerobia, Peptococcus , Anaerosporobacter	6	6	0	0		6	6	0	6	100	3	2	0	2	66.6667
G03F	PROGESTOGENS AND ESTROGENS IN COMBINATION	-0.947793	Clostridium innocuum	0.902879	Angelakisella massiliensis	-0.810749	Clostridium innocuum, Akkermansia muciniphila, Neglecta timonensis	57	10	47	13	Resection, Disease, HFD, Age of onset, L04A, Cohort, C10A, N02A, N05A	53	3	1	4	7.54717	43	1	2	3	6.97674
							Sum	2754	1875	879	962		2547	1693	508	2201		2037	1231	433	1664
							Percent	1	0.680828	0.4688	0.34931		0.924837	0.902933	0.577929	0.799201		0.739651	0.656533	0.492605	0.604212

## Sheet: Table S10
Supplementary table S11: Fisher Exact Test of significant associations between taxa and medications and taxa abundance on class level
	Associations	Counts	P value	P adjusted	Odds ratio	Confidence Interval		Positive	Negative	Proportion
Verrucomicrobiae	5	464409	1.4674e-10	4.15763e-10	0.13477	0.0437037	0.315075	2	3	0.666667
Bacteroidia	157	5590877	1.80688e-66	3.0717e-65	0.293933	0.247832	0.346542	90	67	1.34328
Gammaproteobacteria	95	2475381	1.68237e-16	5.72004e-16	0.459617	0.369718	0.565457	84	11	7.63636
Methanobacteria	6	111389	0.494041	0.524919	0.685654	0.251265	1.49548	4	2	2
Negativicutes	52	837249	0.0891501	0.108254	0.785382	0.584112	1.03489	44	8	5.5
Clostridia	895	10081868	5.69892e-07	1.21102e-06	1.27306	1.15719	1.40061	527	368	1.43207
Alphaproteobacteria	3	28101	0.488621	0.524919	1.36171	0.280517	3.98656	2	1	2
Coriobacteriia	65	445487	3.26435e-06	6.16599e-06	1.89383	1.45473	2.42676	55	10	5.5
Deltaproteobacteria	15	98528	0.0167073	0.0236687	1.9492	1.08847	3.22395	13	2	6.5
Actinobacteria	96	633515	2.39337e-09	5.81247e-09	1.98673	1.59994	2.44173	86	10	8.6
Bacilli	159	848680	4.51231e-23	1.91773e-22	2.52899	2.13484	2.97908	146	13	11.2308
Mollicutes	4	18330	0.0580115	0.0758612	2.78623	0.758222	7.14939	3	1	3
Fusobacteriia	15	53032	3.00144e-05	4.63859e-05	3.62912	2.02644	6.00283	13	2	6.5
Erysipelotrichia	129	337574	1.27144e-47	1.08072e-46	5.18328	4.29854	6.20579	102	27	3.77778
Melainabacteria	6	5011	3.64631e-06	6.19872e-06	15.3153	5.61	33.4167	5	1	5
Saccharimonadia	26	5197	1.09609e-37	6.2112e-37	64.5282	42.1134	95.5228	22	4	5.5

[truncated: 1 more sheets: Table S11]
